# Supplementary material for: The eIF2 kinase GCN2 directs keratinocyte collective cell migration during wound healing via coordination of reactive oxygen species and amino acids
Source: J Biol Chem. 2021 Sep 29;297(5):101257. doi: 10.1016/j.jbc.2021.101257 (PMC8554533; doi:10.1016/j.jbc.2021.101257)
Supplement: Supplemental Table S1 [file mmc2.xlsx]

## Sheet: WT-Wounded vs Unwounded
WT NTERT- Wounded (HDW) vs Unwounded
ID	Gene.name	log2FoldChange	pvalue	padj
ENSG00000000003	TSPAN6	-0.288597	5.69941e-06	2.32151e-05
ENSG00000000419	DPM1	-0.0481048	0.229879	0.327774
ENSG00000000457	SCYL3	-0.130411	0.0760101	0.130352
ENSG00000000460	C1orf112	0.220239	0.112414	0.180617
ENSG00000000971	CFH	-0.403944	5.78771e-06	2.35305e-05
ENSG00000001036	FUCA2	0.0769121	0.288274	0.392779
ENSG00000001084	GCLC	-0.479669	6.73788e-38	3.02385e-36
ENSG00000001167	NFYA	0.0838282	0.104881	0.170378
ENSG00000001460	STPG1	0.234497	0.000676376	0.00197557
ENSG00000001461	NIPAL3	0.110632	0.0011193	0.00312447
ENSG00000001497	LAS1L	0.267631	6.57217e-09	3.99668e-08
ENSG00000001617	SEMA3F	-0.642355	2.73788e-30	8.11914e-29
ENSG00000001626	CFTR	-0.315166	0.387171	0.496614
ENSG00000001629	ANKIB1	-0.00294094	0.936373	0.958231
ENSG00000001630	CYP51A1	0.365718	4.76783e-07	2.26757e-06
ENSG00000001631	KRIT1	-0.100925	0.0310665	0.0600755
ENSG00000002016	RAD52	0.178167	0.0823683	0.139376
ENSG00000002079	MYH16	2.79575	2.72692e-15	3.01256e-14
ENSG00000002330	BAD	0.112622	0.0994022	0.163267
ENSG00000002549	LAP3	-0.315247	2.06979e-05	7.75414e-05
ENSG00000002586	CD99	0.403987	4.57368e-14	4.58095e-13
ENSG00000002587	HS3ST1	1.58357	3.25282e-39	1.59209e-37
ENSG00000002822	MAD1L1	0.113731	0.0237227	0.0476155
ENSG00000002834	LASP1	-0.26806	2.50183e-13	2.36782e-12
ENSG00000002919	SNX11	0.0730622	0.34055	0.448888
ENSG00000003056	M6PR	0.0703653	0.0440344	0.0815448
ENSG00000003096	KLHL13	-0.126638	0.118596	0.189163
ENSG00000003137	CYP26B1	0.201228	0.222393	0.319236
ENSG00000003147	ICA1	0.0897009	0.247755	0.348044
ENSG00000003249	DBNDD1	0.138307	0.156995	0.238657
ENSG00000003393	ALS2	0.123014	0.0384272	0.0724474
ENSG00000003400	CASP10	-0.622716	1.17238e-22	2.27906e-21
ENSG00000003402	CFLAR	0.0292434	0.460136	0.567951
ENSG00000003436	TFPI	-1.10817	4.56155e-08	2.51234e-07
ENSG00000003509	NDUFAF7	-0.281078	0.000363689	0.00111367
ENSG00000003756	RBM5	-0.0255312	0.613076	0.706666
ENSG00000003987	MTMR7	0.0297055	0.910817	0.940586
ENSG00000003989	SLC7A2	0.257886	0.00610905	0.014378
ENSG00000004059	ARF5	-0.0152402	0.690971	0.772078
ENSG00000004139	SARM1	0.30303	0.275032	0.378026
ENSG00000004142	POLDIP2	0.0363061	0.36323	0.471585
ENSG00000004399	PLXND1	1.23983	1.84926e-06	8.09966e-06
ENSG00000004455	AK2	0.210245	2.10431e-12	1.83751e-11
ENSG00000004478	FKBP4	0.286666	1.15559e-17	1.53443e-16
ENSG00000004487	KDM1A	-0.202164	2.55323e-09	1.62795e-08
ENSG00000004534	RBM6	0.0135031	0.766713	0.834287
ENSG00000004660	CAMKK1	0.281831	0.152261	0.232633
ENSG00000004700	RECQL	-0.014905	0.741875	0.814646
ENSG00000004766	VPS50	-0.0210226	0.73599	0.810242
ENSG00000004777	ARHGAP33	-0.565869	0.0830927	0.140319
ENSG00000004779	NDUFAB1	0.19697	0.0205822	0.0420088
ENSG00000004864	SLC25A13	0.0350245	0.503025	0.608328
ENSG00000004866	ST7	0.408743	8.92881e-10	6.05015e-09
ENSG00000004897	CDC27	0.0866939	0.0248046	0.0494653
ENSG00000004961	HCCS	0.0259272	0.647924	0.736561
ENSG00000004975	DVL2	-0.0145068	0.78696	0.850628
ENSG00000005001	PRSS22	0.369866	2.42671e-11	1.93166e-10
ENSG00000005007	UPF1	0.0254027	0.432261	0.541454
ENSG00000005020	SKAP2	-0.297145	1.18224e-10	8.79497e-10
ENSG00000005022	SLC25A5	-0.135064	0.00205559	0.00539588
ENSG00000005059	MCUB	0.0420488	0.59849	0.694192
ENSG00000005073	HOXA11	0.681251	0.000104269	0.000349971
ENSG00000005075	POLR2J	-0.156614	0.00560087	0.0132992
ENSG00000005100	DHX33	0.254556	1.8252e-07	9.21988e-07
ENSG00000005156	LIG3	0.393835	0.000108291	0.000362343
ENSG00000005175	RPAP3	-0.0435004	0.408907	0.517603
ENSG00000005187	ACSM3	-0.666722	0.00471704	0.0113926
ENSG00000005189	REXO5	-0.444097	0.0648284	0.113756
ENSG00000005194	CIAPIN1	0.036484	0.409046	0.517735
ENSG00000005206	SPPL2B	0.211077	0.00258234	0.00664206
ENSG00000005238	FAM214B	0.302593	5.26346e-09	3.23727e-08
ENSG00000005243	COPZ2	-0.275017	0.0395858	0.0743536
ENSG00000005302	MSL3	-0.124983	0.0483254	0.0883659
ENSG00000005339	CREBBP	0.0868158	0.060314	0.106839
ENSG00000005379	TSPOAP1	-1.49481	2.6031e-07	1.2849e-06
ENSG00000005436	GCFC2	0.0125209	0.840337	0.890377
ENSG00000005448	WDR54	-0.341899	1.05068e-07	5.49276e-07
ENSG00000005469	CROT	-0.77737	2.32509e-31	7.38753e-30
ENSG00000005483	KMT2E	-0.17454	7.27229e-06	2.9174e-05
ENSG00000005486	RHBDD2	-0.0587914	0.300749	0.406409
ENSG00000005700	IBTK	0.694874	3.50655e-27	9.00393e-26
ENSG00000005801	ZNF195	-0.495875	2.67697e-14	2.74113e-13
ENSG00000005810	MYCBP2	-0.136005	0.0414228	0.0772762
ENSG00000005812	FBXL3	-0.119661	0.0195933	0.0402021
ENSG00000005882	PDK2	-0.751592	3.66848e-22	6.90934e-21
ENSG00000005884	ITGA3	0.350038	2.85976e-15	3.15241e-14
ENSG00000005889	ZFX	-0.0999755	0.069646	0.120794
ENSG00000005893	LAMP2	-0.301564	1.72913e-13	1.65725e-12
ENSG00000006007	GDE1	-0.0450711	0.19551	0.286604
ENSG00000006015	REX1BD	0.166158	0.485101	0.591285
ENSG00000006016	CRLF1	0.454258	0.0723671	0.124955
ENSG00000006025	OSBPL7	-0.35117	0.000126667	0.000418642
ENSG00000006042	TMEM98	-0.426399	2.97795e-16	3.56599e-15
ENSG00000006059	KRT33A	-0.211488	0.632433	0.723191
ENSG00000006062	MAP3K14	-0.087215	0.368702	0.477541
ENSG00000006118	TMEM132A	0.114517	0.0390563	0.0734594
ENSG00000006125	AP2B1	-0.0555067	0.0560783	0.100513
ENSG00000006194	ZNF263	-0.0313899	0.553766	0.653798
ENSG00000006282	SPATA20	-0.118134	0.0257435	0.0511286
ENSG00000006327	TNFRSF12A	0.974161	3.30302e-50	2.53578e-48
ENSG00000006377	DLX6	-0.305518	0.0700929	0.121486
ENSG00000006432	MAP3K9	0.514288	4.22554e-21	7.33721e-20
ENSG00000006451	RALA	0.0540564	0.186867	0.276209
ENSG00000006453	BAIAP2L1	-0.0642105	0.0529796	0.0956161
ENSG00000006459	KDM7A	0.305107	1.11206e-05	4.33363e-05
ENSG00000006530	AGK	0.210946	4.18074e-05	0.00014962
ENSG00000006534	ALDH3B1	-0.349825	4.12215e-06	1.71462e-05
ENSG00000006555	TTC22	0.0368176	0.599423	0.695114
ENSG00000006576	PHTF2	-0.481275	1.79245e-11	1.44273e-10
ENSG00000006607	FARP2	-0.00683173	0.919585	0.946882
ENSG00000006625	GGCT	-0.00401307	0.943735	0.963614
ENSG00000006634	DBF4	0.322258	0.00449835	0.0109185
ENSG00000006652	IFRD1	0.305261	8.05574e-06	3.21465e-05
ENSG00000006695	COX10	0.0977078	0.157123	0.23878
ENSG00000006704	GTF2IRD1	-0.269294	2.41536e-07	1.19535e-06
ENSG00000006712	PAF1	0.0461367	0.341279	0.449609
ENSG00000006715	VPS41	-0.265205	9.4467e-12	7.83289e-11
ENSG00000006740	ARHGAP44	-0.046678	0.870632	0.911557
ENSG00000006744	ELAC2	0.107633	0.00664258	0.0154939
ENSG00000006756	ARSD	-0.150983	0.0632738	0.11139
ENSG00000006757	PNPLA4	-0.143263	0.0149839	0.0317568
ENSG00000006831	ADIPOR2	0.227853	1.98861e-12	1.74049e-11
ENSG00000006837	CDKL3	-0.374876	0.235614	0.334532
ENSG00000007038	PRSS21	0.0294287	0.801615	0.861053
ENSG00000007047	MARK4	-0.123342	0.0017991	0.00480072
ENSG00000007080	CCDC124	0.322192	1.37422e-12	1.21827e-11
ENSG00000007168	PAFAH1B1	-0.0424891	0.0932405	0.154726
ENSG00000007202	KIAA0100	0.483146	4.82308e-28	1.29563e-26
ENSG00000007255	TRAPPC6A	-0.267815	0.0140915	0.0300931
ENSG00000007341	ST7L	0.0676892	0.393581	0.50262
ENSG00000007372	PAX6	-0.599939	0.00333351	0.00835394
ENSG00000007376	RPUSD1	0.111263	0.104257	0.169638
ENSG00000007384	RHBDF1	0.317654	1.67973e-09	1.09927e-08
ENSG00000007392	LUC7L	-0.243671	0.000290759	0.000906503
ENSG00000007516	BAIAP3	-0.281294	0.397871	0.5069
ENSG00000007520	TSR3	0.307629	5.22466e-09	3.21733e-08
ENSG00000007541	PIGQ	0.14758	0.00521229	0.0124574
ENSG00000007545	CRAMP1	-0.165151	0.00806777	0.0184121
ENSG00000007866	TEAD3	-0.312052	6.36536e-13	5.81756e-12
ENSG00000007923	DNAJC11	0.209357	7.06284e-05	0.000243433
ENSG00000007944	MYLIP	-0.975167	5.25502e-29	1.47179e-27
ENSG00000007952	NOX1	0.17739	0.658819	0.746031
ENSG00000007968	E2F2	-0.0275694	0.937946	0.959192
ENSG00000008018	PSMB1	-0.0969267	0.00808948	0.0184505
ENSG00000008056	SYN1	0.375545	0.224903	0.32221
ENSG00000008083	JARID2	0.140131	0.00524442	0.0125204
ENSG00000008086	CDKL5	0.645896	4.82175e-20	7.74965e-19
ENSG00000008128	CDK11A	0.156515	0.0896144	0.149628
ENSG00000008130	NADK	0.31223	2.53538e-16	3.05052e-15
ENSG00000008256	CYTH3	0.221075	0.000130947	0.000431751
ENSG00000008277	ADAM22	-1.02622	3.23472e-09	2.04096e-08
ENSG00000008282	SYPL1	-0.0683424	0.0580063	0.103454
ENSG00000008283	CYB561	0.430905	1.31562e-12	1.16906e-11
ENSG00000008294	SPAG9	0.0181878	0.612172	0.705947
ENSG00000008300	CELSR3	0.0141784	0.879134	0.917664
ENSG00000008311	AASS	-0.57551	4.14889e-10	2.91579e-09
ENSG00000008323	PLEKHG6	-0.029344	0.81626	0.871769
ENSG00000008324	SS18L2	-0.0347901	0.627555	0.719352
ENSG00000008382	MPND	-0.0109431	0.883824	0.92116
ENSG00000008394	MGST1	-0.279372	9.48867e-18	1.27335e-16
ENSG00000008405	CRY1	0.758596	3.72877e-13	3.48111e-12
ENSG00000008441	NFIX	0.0694605	0.281312	0.385028
ENSG00000008513	ST3GAL1	0.633073	3.94686e-36	1.62207e-34
ENSG00000008516	MMP25	-0.271747	0.205951	0.299471
ENSG00000008517	IL32	-0.0154746	0.845014	0.893284
ENSG00000008710	PKD1	0.522941	3.1397e-09	1.98267e-08
ENSG00000008735	MAPK8IP2	-0.343672	0.0141938	0.0302902
ENSG00000008838	MED24	-0.0146468	0.743284	0.815601
ENSG00000008853	RHOBTB2	0.299126	3.42717e-05	0.000124165
ENSG00000008869	HEATR5B	0.202044	8.9139e-06	3.52823e-05
ENSG00000008952	SEC62	0.00817836	0.763017	0.831462
ENSG00000008988	RPS20	-0.131049	2.25009e-05	8.39012e-05
ENSG00000009307	CSDE1	-0.093798	0.00411851	0.0101085
ENSG00000009335	UBE3C	0.103358	0.000353437	0.00108382
ENSG00000009413	REV3L	0.0825387	0.103244	0.168333
ENSG00000009780	FAM76A	-0.0587927	0.445759	0.555006
ENSG00000009790	TRAF3IP3	-0.00128165	0.995589	0.997304
ENSG00000009830	POMT2	0.14587	0.0443457	0.0820408
ENSG00000009844	VTA1	-0.0919296	0.0258183	0.0512306
ENSG00000009954	BAZ1B	0.144017	0.000137639	0.00045214
ENSG00000010017	RANBP9	-0.0310694	0.430438	0.539796
ENSG00000010030	ETV7	-1.07634	2.36199e-26	5.72479e-25
ENSG00000010072	SPRTN	0.000499345	0.99347	0.995806
ENSG00000010165	METTL13	0.0603065	0.261526	0.363173
ENSG00000010219	DYRK4	-0.0583164	0.399775	0.508768
ENSG00000010244	ZNF207	-0.148447	0.000133002	0.000438144
ENSG00000010256	UQCRC1	-0.00110602	0.975545	0.984594
ENSG00000010270	STARD3NL	-0.0453721	0.483059	0.589782
ENSG00000010278	CD9	0.221331	9.20581e-05	0.000311334
ENSG00000010292	NCAPD2	-0.140985	0.00134665	0.00369497
ENSG00000010295	IFFO1	0.0525092	0.808554	0.865862
ENSG00000010310	GIPR	0.0523162	0.844844	0.893214
ENSG00000010318	PHF7	0.246447	0.153339	0.233898
ENSG00000010322	NISCH	-0.513126	1.17913e-20	1.97269e-19
ENSG00000010361	FUZ	-0.210521	0.00723	0.0167222
ENSG00000010404	IDS	0.179821	1.05851e-06	4.81327e-06
ENSG00000010438	PRSS3	1.2377	4.17995e-26	9.96425e-25
ENSG00000010539	ZNF200	-0.0366731	0.655635	0.743148
ENSG00000010626	LRRC23	-0.070939	0.560653	0.66019
ENSG00000010704	HFE	-0.800701	3.64536e-29	1.02859e-27
ENSG00000010803	SCMH1	-0.205819	6.78422e-06	2.73685e-05
ENSG00000010810	FYN	0.503528	6.7981e-31	2.08973e-29
ENSG00000010818	HIVEP2	-0.191988	0.0152954	0.0323328
ENSG00000011007	ELOA	0.0249485	0.541247	0.642983
ENSG00000011009	LYPLA2	0.0150931	0.727416	0.803611
ENSG00000011021	CLCN6	0.0712602	0.353193	0.461944
ENSG00000011028	MRC2	-0.119496	0.22544	0.322721
ENSG00000011052	NME1-NME2	0.163538	0.354628	0.46332
ENSG00000011105	TSPAN9	-0.544623	3.80683e-16	4.52274e-15
ENSG00000011114	BTBD7	0.157182	8.24116e-05	0.000280719
ENSG00000011132	APBA3	0.119404	0.19488	0.285903
ENSG00000011143	MKS1	0.042164	0.552386	0.652541
ENSG00000011198	ABHD5	-0.0374778	0.477792	0.584875
ENSG00000011201	ANOS1	-0.160087	0.291177	0.396093
ENSG00000011243	AKAP8L	-0.212588	2.43991e-06	1.04833e-05
ENSG00000011258	MBTD1	-0.379485	8.155e-08	4.32152e-07
ENSG00000011260	UTP18	0.00913843	0.869023	0.910061
ENSG00000011275	RNF216	0.174658	3.32334e-05	0.000120794
ENSG00000011295	TTC19	0.0936495	0.0503522	0.0915296
ENSG00000011304	PTBP1	0.201943	4.2967e-07	2.05709e-06
ENSG00000011332	DPF1	-0.0428875	0.864811	0.907032
ENSG00000011347	SYT7	0.00927333	0.911406	0.940766
ENSG00000011376	LARS2	0.169039	0.00124058	0.00343268
ENSG00000011405	PIK3C2A	0.00725161	0.846258	0.894271
ENSG00000011422	PLAUR	1.43135	1.25369e-61	1.384e-59
ENSG00000011426	ANLN	0.17875	0.497802	0.603556
ENSG00000011451	WIZ	0.21185	0.000684714	0.00199761
ENSG00000011454	RABGAP1	-0.112057	0.00715784	0.016569
ENSG00000011465	DCN	-1.23815	3.31579e-06	1.39883e-05
ENSG00000011478	QPCTL	0.223704	0.00432244	0.0105474
ENSG00000011485	PPP5C	-0.135677	0.00220939	0.00575918
ENSG00000011523	CEP68	-0.648265	1.0887e-38	5.09767e-37
ENSG00000011566	MAP4K3	-0.106669	0.0381372	0.0720083
ENSG00000011638	TMEM159	-0.390088	2.72936e-15	3.01306e-14
ENSG00000012048	BRCA1	1.86437	4.52089e-24	9.5896e-23
ENSG00000012061	ERCC1	0.414293	3.86721e-16	4.59087e-15
ENSG00000012171	SEMA3B	1.12483	1.63698e-08	9.50394e-08
ENSG00000012174	MBTPS2	0.0798029	0.104839	0.170346
ENSG00000012211	PRICKLE3	-0.219777	5.0882e-05	0.000180093
ENSG00000012232	EXTL3	0.00365518	0.928063	0.952305
ENSG00000012660	ELOVL5	-0.0763073	0.0134817	0.0289834
ENSG00000012779	ALOX5	-1.04459	3.31976e-07	1.61441e-06
ENSG00000012817	KDM5D	-0.0242183	0.72778	0.803803
ENSG00000012822	CALCOCO1	-0.803522	2.06856e-72	3.4379e-70
ENSG00000012963	UBR7	0.269832	0.000320738	0.000989968
ENSG00000012983	MAP4K5	0.138859	0.00641196	0.0150232
ENSG00000013016	EHD3	0.325022	3.55576e-05	0.000128654
ENSG00000013275	PSMC4	0.282876	2.34371e-11	1.86953e-10
ENSG00000013288	MAN2B2	-0.00145994	0.978459	0.986495
ENSG00000013306	SLC25A39	0.307791	1.60512e-13	1.54329e-12
ENSG00000013364	MVP	-0.391193	1.57564e-27	4.14434e-26
ENSG00000013374	NUB1	-0.291073	1.0846e-13	1.05556e-12
ENSG00000013375	PGM3	0.144567	0.0137538	0.0294845
ENSG00000013392	RWDD2A	-0.402181	0.000188275	0.000604688
ENSG00000013441	CLK1	-0.607615	2.79021e-26	6.74107e-25
ENSG00000013503	POLR3B	0.349875	5.11499e-07	2.4205e-06
ENSG00000013523	ANGEL1	0.0689685	0.21552	0.310983
ENSG00000013561	RNF14	0.0437477	0.513877	0.618451
ENSG00000013563	DNASE1L1	0.13557	0.0924999	0.153632
ENSG00000013573	DDX11	0.38108	6.29893e-07	2.95029e-06
ENSG00000013583	HEBP1	-0.0162036	0.824099	0.877785
ENSG00000013588	GPRC5A	0.0827427	0.121207	0.192604
ENSG00000013619	MAMLD1	1.07702	1.44276e-05	5.53391e-05
ENSG00000013810	TACC3	0.241474	0.0899681	0.15002
ENSG00000014123	UFL1	-0.0708968	0.0735357	0.126597
ENSG00000014138	POLA2	1.13636	2.4566e-16	2.96045e-15
ENSG00000014164	ZC3H3	0.0465489	0.40756	0.516285
ENSG00000014216	CAPN1	0.0591341	0.035752	0.0680436
ENSG00000014257	ACPP	-0.678671	5.09418e-06	2.09076e-05
ENSG00000014641	MDH1	-0.0979915	0.0119904	0.0260962
ENSG00000014824	SLC30A9	0.0168249	0.685224	0.767768
ENSG00000014914	MTMR11	-0.435424	6.42411e-06	2.5992e-05
ENSG00000014919	COX15	-0.209287	5.46135e-05	0.000192266
ENSG00000015133	CCDC88C	-0.346526	2.61525e-14	2.67975e-13
ENSG00000015153	YAF2	0.0700152	0.363341	0.471676
ENSG00000015171	ZMYND11	0.15593	0.00018424	0.00059286
ENSG00000015475	BID	0.0233001	0.707541	0.786422
ENSG00000015479	MATR3	-0.186359	0.0715407	0.123712
ENSG00000015532	XYLT2	-0.0954066	0.106599	0.172668
ENSG00000015568	RGPD5	0.310839	0.166892	0.251252
ENSG00000015676	NUDCD3	-0.0518038	0.151953	0.232229
ENSG00000016082	ISL1	0.0638529	0.716248	0.794233
ENSG00000016402	IL20RA	-0.741397	9.03695e-16	1.04094e-14
ENSG00000016602	CLCA4	0.416191	0.13809	0.214731
ENSG00000016864	GLT8D1	-0.0941255	0.0445626	0.0824019
ENSG00000017260	ATP2C1	0.047828	0.199403	0.291294
ENSG00000017483	SLC38A5	0.379285	8.32151e-42	4.61005e-40
ENSG00000017797	RALBP1	-0.0357481	0.31839	0.42542
ENSG00000018189	RUFY3	-0.129087	0.0347946	0.0664269
ENSG00000018236	CNTN1	-0.361731	1.88788e-05	7.11671e-05
ENSG00000018408	WWTR1	0.0126271	0.848016	0.895316
ENSG00000018510	AGPS	0.270127	1.06159e-11	8.75916e-11
ENSG00000018610	CXorf56	-0.140549	0.0214209	0.0435209
ENSG00000018699	TTC27	0.168681	0.0104182	0.0230661
ENSG00000018869	ZNF582	-0.0321681	0.860877	0.904259
ENSG00000019144	PHLDB1	-0.536638	2.39886e-29	6.85828e-28
ENSG00000019169	MARCO	0.414127	0.391679	0.501236
ENSG00000019186	CYP24A1	0.443696	0.0229524	0.046309
ENSG00000019485	PRDM11	-0.278787	0.000917211	0.00260505
ENSG00000019549	SNAI2	0.0877457	0.0095588	0.0213984
ENSG00000019582	CD74	-0.0308475	0.76856	0.835576
ENSG00000019995	ZRANB1	-0.117109	0.0233944	0.0470941
ENSG00000020129	NCDN	0.250008	1.42576e-07	7.31202e-07
ENSG00000020181	ADGRA2	0.374441	0.243907	0.34391
ENSG00000020256	ZFP64	0.168609	0.00206193	0.00541119
ENSG00000020426	MNAT1	-0.158136	0.0068308	0.0158749
ENSG00000020577	SAMD4A	0.453856	1.48133e-09	9.75771e-09
ENSG00000020922	MRE11	-0.105641	0.12611	0.198945
ENSG00000021355	SERPINB1	0.697347	1.20301e-48	8.78951e-47
ENSG00000021574	SPAST	-0.175662	0.00109822	0.00306844
ENSG00000021762	OSBPL5	-0.166106	0.00823	0.0187286
ENSG00000021776	AQR	0.0327427	0.33432	0.442406
ENSG00000021826	CPS1	-0.360464	1.40623e-17	1.84616e-16
ENSG00000022267	FHL1	0.5757	5.8557e-21	9.99567e-20
ENSG00000022277	RTF2	-0.133969	2.17078e-05	8.11239e-05
ENSG00000022556	NLRP2	0.188979	1.04229e-05	4.0849e-05
ENSG00000022567	SLC45A4	-0.465563	3.25552e-16	3.89221e-15
ENSG00000022840	RNF10	0.102105	0.00676275	0.0157523
ENSG00000022976	ZNF839	-0.115305	0.23053	0.328485
ENSG00000023041	ZDHHC6	-0.19138	0.000287949	0.000898234
ENSG00000023191	RNH1	0.203265	3.13697e-06	1.32783e-05
ENSG00000023228	NDUFS1	-0.0136859	0.709015	0.787714
ENSG00000023287	RB1CC1	-0.220111	3.14117e-10	2.23984e-09
ENSG00000023318	ERP44	0.491761	1.09354e-12	9.79202e-12
ENSG00000023330	ALAS1	0.103461	0.0289757	0.0565141
ENSG00000023445	BIRC3	-0.500555	5.88291e-20	9.4052e-19
ENSG00000023516	AKAP11	0.0449236	0.252435	0.353253
ENSG00000023572	GLRX2	0.205545	0.0201292	0.0412121
ENSG00000023608	SNAPC1	-0.0874699	0.269942	0.372365
ENSG00000023697	DERA	-0.268905	1.22504e-06	5.51743e-06
ENSG00000023734	STRAP	0.066696	0.0199404	0.040881
ENSG00000023839	ABCC2	-1.06877	4.2824e-06	1.77687e-05
ENSG00000023892	DEF6	0.0235752	0.702286	0.782076
ENSG00000023902	PLEKHO1	0.113407	0.330061	0.43813
ENSG00000023909	GCLM	-0.901203	2.18516e-45	1.44316e-43
ENSG00000024048	UBR2	-0.0819094	0.0134217	0.0288791
ENSG00000024422	EHD2	0.0394013	0.415972	0.5247
ENSG00000024526	DEPDC1	0.496324	0.0786657	0.133965
ENSG00000024862	CCDC28A	-0.571468	1.32621e-14	1.39483e-13
ENSG00000025039	RRAGD	0.0162728	0.91034	0.940436
ENSG00000025156	HSF2	-0.44044	4.87092e-08	2.67106e-07
ENSG00000025293	PHF20	-0.332006	2.85067e-19	4.32866e-18
ENSG00000025423	HSD17B6	-0.549899	0.0264778	0.0523395
ENSG00000025434	NR1H3	0.293073	0.0452189	0.0834317
ENSG00000025708	TYMP	0.357571	0.0396633	0.074453
ENSG00000025770	NCAPH2	0.163789	0.0225798	0.0456448
ENSG00000025772	TOMM34	0.201263	2.42197e-05	8.99776e-05
ENSG00000025796	SEC63	0.494174	1.5899e-18	2.26418e-17
ENSG00000025800	KPNA6	0.00788861	0.805208	0.863502
ENSG00000026025	VIM	0.130616	0.220626	0.317121
ENSG00000026036	RTEL1-TNFRSF6B	0.998719	3.11192e-09	1.96676e-08
ENSG00000026103	FAS	-0.120591	0.0703897	0.12193
ENSG00000026297	RNASET2	0.0642943	0.528852	0.632212
ENSG00000026508	CD44	0.260752	7.67263e-07	3.54432e-06
ENSG00000026559	KCNG1	1.25334	5.41321e-41	2.87261e-39
ENSG00000026652	AGPAT4	-0.342232	0.000471039	0.00141546
ENSG00000026751	SLAMF7	0.129264	0.299346	0.405172
ENSG00000026950	BTN3A1	-0.707567	1.78779e-23	3.63911e-22
ENSG00000027001	MIPEP	-0.0682528	0.271775	0.374381
ENSG00000027075	PRKCH	-0.0776538	0.180074	0.267844
ENSG00000027697	IFNGR1	-0.637759	7.96703e-56	7.48406e-54
ENSG00000027847	B4GALT7	0.273518	5.73694e-05	0.000201265
ENSG00000028116	VRK2	0.0549001	0.262639	0.364351
ENSG00000028203	VEZT	-0.00669764	0.864648	0.90702
ENSG00000028277	POU2F2	-0.110635	0.508679	0.613693
ENSG00000028310	BRD9	0.0794298	0.192776	0.283392
ENSG00000028528	SNX1	-0.319074	1.16034e-21	2.11688e-20
ENSG00000028839	TBPL1	-0.104371	0.104997	0.170475
ENSG00000029153	ARNTL2	0.586429	3.21482e-32	1.06392e-30
ENSG00000029363	BCLAF1	0.0397302	0.272514	0.375193
ENSG00000029364	SLC39A9	-0.00408557	0.932934	0.956006
ENSG00000029534	ANK1	-0.345391	4.67056e-07	2.2241e-06
ENSG00000029639	TFB1M	-0.0433025	0.592674	0.688978
ENSG00000029725	RABEP1	0.14402	0.000457024	0.0013769
ENSG00000029993	HMGB3	-0.639474	2.77119e-24	5.98735e-23
ENSG00000030066	NUP160	0.217891	4.39699e-07	2.10243e-06
ENSG00000030110	BAK1	-0.0968295	0.0740829	0.127466
ENSG00000030419	IKZF2	-0.430747	7.38475e-08	3.95352e-07
ENSG00000030582	GRN	-0.143282	3.42759e-05	0.000124165
ENSG00000031003	FAM13B	-0.0964592	0.346124	0.454644
ENSG00000031081	ARHGAP31	0.257871	0.24572	0.34586
ENSG00000031691	CENPQ	0.0540518	0.637129	0.726891
ENSG00000031698	SARS	0.358336	3.35677e-13	3.14351e-12
ENSG00000031823	RANBP3	0.226793	3.73909e-06	1.56431e-05
ENSG00000032219	ARID4A	-0.248099	6.5965e-05	0.000228872
ENSG00000032389	EIPR1	0.319367	3.92484e-08	2.17752e-07
ENSG00000032444	PNPLA6	0.102302	0.0165769	0.0347002
ENSG00000032742	IFT88	-0.367027	2.22216e-06	9.61327e-06
ENSG00000033011	ALG1	0.399538	3.05334e-10	2.17927e-09
ENSG00000033030	ZCCHC8	0.130183	0.0123212	0.0267049
ENSG00000033050	ABCF2	0.24541	1.95565e-07	9.83287e-07
ENSG00000033100	CHPF2	0.0278724	0.411181	0.519871
ENSG00000033170	FUT8	0.0118206	0.922916	0.948838
ENSG00000033178	UBA6	-0.0596921	0.0741176	0.127512
ENSG00000033327	GAB2	0.797847	1.57426e-15	1.77151e-14
ENSG00000033627	ATP6V0A1	0.177747	0.00118669	0.00329568
ENSG00000033800	PIAS1	-0.371348	1.84166e-08	1.06229e-07
ENSG00000033867	SLC4A7	0.324604	1.15956e-08	6.87192e-08
ENSG00000034053	APBA2	0.47738	2.07522e-05	7.77258e-05
ENSG00000034152	MAP2K3	-0.368964	7.87761e-14	7.75657e-13
ENSG00000034510	TMSB10	0.0826307	0.141885	0.219503
ENSG00000034533	ASTE1	-0.00355127	0.976021	0.984746
ENSG00000034677	RNF19A	-0.0622555	0.151121	0.231261
ENSG00000034693	PEX3	-0.163493	0.0536752	0.096687
ENSG00000034713	GABARAPL2	-0.457227	9.61153e-32	3.12613e-30
ENSG00000035115	SH3YL1	-0.183985	0.00881643	0.0199252
ENSG00000035141	FAM136A	0.257859	3.12683e-07	1.52648e-06
ENSG00000035403	VCL	0.113596	0.0686092	0.119277
ENSG00000035499	DEPDC1B	-0.237538	0.153747	0.23445
ENSG00000035664	DAPK2	-1.34708	1.1868e-44	7.54166e-43
ENSG00000035681	NSMAF	0.400535	1.48997e-18	2.12588e-17
ENSG00000035687	ADSS	-0.00731144	0.884919	0.921863
ENSG00000035862	TIMP2	0.287335	1.05232e-05	4.12101e-05
ENSG00000035928	RFC1	0.0510698	0.272553	0.375214
ENSG00000036054	TBC1D23	-0.104752	0.0165008	0.0345504
ENSG00000036257	CUL3	-0.0266047	0.436606	0.545857
ENSG00000036549	AC118549.1	-0.0292574	0.465692	0.573744
ENSG00000036672	USP2	-0.310197	0.186583	0.275843
ENSG00000037042	TUBG2	-0.0726351	0.316084	0.423086
ENSG00000037241	RPL26L1	0.00202516	0.973693	0.983372
ENSG00000037474	NSUN2	0.11342	0.00207796	0.00544758
ENSG00000037637	FBXO42	0.0502746	0.331719	0.439716
ENSG00000037749	MFAP3	0.0396705	0.452981	0.561088
ENSG00000037757	MRI1	-0.0956313	0.100279	0.164331
ENSG00000037897	METTL1	0.248554	0.00216598	0.00565286
ENSG00000037965	HOXC8	0.783092	0.000695716	0.00202659
ENSG00000038002	AGA	-0.133312	0.104662	0.170114
ENSG00000038210	PI4K2B	0.197376	0.014091	0.0300931
ENSG00000038219	BOD1L1	0.14438	0.000990813	0.00279729
ENSG00000038274	MAT2B	-0.43432	1.5213e-40	7.87951e-39
ENSG00000038295	TLL1	0.759646	9.84518e-19	1.43172e-17
ENSG00000038358	EDC4	0.00694437	0.892227	0.926534
ENSG00000038382	TRIO	0.289249	4.38101e-10	3.07036e-09
ENSG00000038427	VCAN	0.309025	0.401432	0.510233
ENSG00000038532	CLEC16A	0.220929	2.76286e-05	0.000101792
ENSG00000039068	CDH1	0.378247	2.275e-32	7.54541e-31
ENSG00000039123	MTREX	0.0215972	0.512683	0.617293
ENSG00000039139	DNAH5	0.521538	4.44446e-05	0.000158496
ENSG00000039319	ZFYVE16	-0.222114	9.3727e-08	4.9271e-07
ENSG00000039523	RIPOR1	0.191432	0.0390646	0.0734659
ENSG00000039560	RAI14	0.078776	0.0105247	0.0232509
ENSG00000039650	PNKP	0.293548	4.19936e-05	0.000150216
ENSG00000040199	PHLPP2	0.186519	0.102835	0.167721
ENSG00000040275	SPDL1	0.224768	0.0063775	0.014954
ENSG00000040341	STAU2	-0.253404	1.18703e-05	4.60914e-05
ENSG00000040487	PQLC2	0.21854	0.0104451	0.0231155
ENSG00000040531	CTNS	0.715279	3.20886e-26	7.74015e-25
ENSG00000040608	RTN4R	0.793626	3.88072e-07	1.87036e-06
ENSG00000040633	PHF23	-0.156794	0.000981263	0.00277355
ENSG00000040731	CDH10	0.0437247	0.643206	0.732243
ENSG00000040933	INPP4A	0.111572	0.0525726	0.0949496
ENSG00000041353	RAB27B	0.0830826	0.208774	0.303168
ENSG00000041357	PSMA4	-0.146236	3.50748e-05	0.000126998
ENSG00000041802	LSG1	0.167172	0.00730899	0.0168868
ENSG00000041880	PARP3	-0.318647	7.0022e-05	0.000241563
ENSG00000041982	TNC	1.50586	4.10355e-06	1.70782e-05
ENSG00000041988	THAP3	-0.0865966	0.255863	0.356877
ENSG00000042088	TDP1	0.0167066	0.857621	0.90168
ENSG00000042286	AIFM2	0.562213	1.47386e-07	7.54339e-07
ENSG00000042317	SPATA7	-0.419271	3.4043e-09	2.13726e-08
ENSG00000042429	MED17	-0.193378	9.03649e-05	0.000305852
ENSG00000042445	RETSAT	-0.260731	1.22923e-08	7.25247e-08
ENSG00000042493	CAPG	0.0558995	0.191504	0.281855
ENSG00000042753	AP2S1	0.0418505	0.257428	0.35853
ENSG00000042832	TG	-1.16974	1.01507e-07	5.3136e-07
ENSG00000043039	BARX2	0.120995	0.342795	0.451134
ENSG00000043093	DCUN1D1	-0.148083	0.000577982	0.00170825
ENSG00000043143	JADE2	-0.0802084	0.143921	0.222109
ENSG00000043514	TRIT1	-0.183902	0.000863904	0.00246662
ENSG00000044090	CUL7	-0.0421512	0.502455	0.607743
ENSG00000044115	CTNNA1	0.0561816	0.0606904	0.107405
ENSG00000044446	PHKA2	-0.164088	0.00157164	0.00425367
ENSG00000044459	CNTLN	-0.25389	0.00973591	0.0217433
ENSG00000044524	EPHA3	-1.57423	7.23569e-05	0.000249067
ENSG00000044574	HSPA5	1.10916	7.51345e-12	6.26753e-11
ENSG00000046604	DSG2	-0.0682684	0.0381528	0.0720198
ENSG00000046647	GEMIN8	-0.372689	8.08721e-06	3.2255e-05
ENSG00000046651	OFD1	-0.160557	0.0045815	0.0110972
ENSG00000047056	WDR37	-0.0835406	0.102734	0.167611
ENSG00000047188	YTHDC2	-0.0164697	0.685183	0.767768
ENSG00000047230	CTPS2	-0.0408308	0.569803	0.668402
ENSG00000047249	ATP6V1H	-0.199612	2.28953e-06	9.86802e-06
ENSG00000047315	POLR2B	-0.128541	0.000147431	0.000481794
ENSG00000047346	FAM214A	-0.454385	8.63489e-17	1.07929e-15
ENSG00000047365	ARAP2	-0.0266469	0.497064	0.602806
ENSG00000047410	TPR	0.046246	0.273625	0.376449
ENSG00000047578	KIAA0556	0.100376	0.0487204	0.0889483
ENSG00000047579	DTNBP1	0.137717	0.0597637	0.105963
ENSG00000047597	XK	1.21431	2.62061e-05	9.68104e-05
ENSG00000047621	C12orf4	0.0609306	0.315837	0.422905
ENSG00000047634	SCML1	-0.457	8.36939e-06	3.32752e-05
ENSG00000047644	WWC3	-0.336913	1.89168e-15	2.11143e-14
ENSG00000047648	ARHGAP6	-0.861046	0.00970525	0.0216845
ENSG00000047849	MAP4	0.306634	5.19124e-49	3.82987e-47
ENSG00000047932	GOPC	0.0278364	0.49153	0.597532
ENSG00000047936	ROS1	-0.108185	0.557164	0.656888
ENSG00000048028	USP28	-0.21256	3.5275e-06	1.48359e-05
ENSG00000048052	HDAC9	0.659981	9.53016e-33	3.25359e-31
ENSG00000048140	TSPAN17	0.127043	0.00804428	0.018364
ENSG00000048162	NOP16	0.0992579	0.145954	0.224879
ENSG00000048342	CC2D2A	-0.0488115	0.455213	0.563016
ENSG00000048392	RRM2B	-0.388622	1.75732e-07	8.89777e-07
ENSG00000048405	ZNF800	0.063131	0.250085	0.350701
ENSG00000048471	SNX29	0.0994744	0.0785937	0.133872
ENSG00000048544	MRPS10	0.376686	5.70732e-20	9.13413e-19
ENSG00000048649	RSF1	-0.152923	0.00020689	0.000660546
ENSG00000048707	VPS13D	-0.0893297	0.141879	0.219503
ENSG00000048740	CELF2	0.0331627	0.822127	0.876308
ENSG00000048828	FAM120A	0.272232	3.16235e-20	5.15937e-19
ENSG00000048991	R3HDM1	0.255324	1.06443e-07	5.55883e-07
ENSG00000049089	COL9A2	0.174773	0.231253	0.329329
ENSG00000049130	KITLG	-0.48995	3.37769e-27	8.70259e-26
ENSG00000049167	ERCC8	-0.0104537	0.882579	0.920306
ENSG00000049192	ADAMTS6	0.996092	1.79524e-06	7.88821e-06
ENSG00000049239	H6PD	0.183607	0.00037679	0.00115053
ENSG00000049245	VAMP3	-0.020816	0.531891	0.63491
ENSG00000049246	PER3	-0.649295	6.83116e-07	3.18282e-06
ENSG00000049283	EPN3	-0.245438	2.46523e-07	1.21923e-06
ENSG00000049323	LTBP1	0.0477482	0.565821	0.664916
ENSG00000049449	RCN1	0.169856	2.24877e-06	9.71217e-06
ENSG00000049541	RFC2	0.759294	1.42242e-10	1.04838e-09
ENSG00000049618	ARID1B	-0.0779795	0.0262644	0.0519926
ENSG00000049656	CLPTM1L	0.609191	2.26662e-23	4.57681e-22
ENSG00000049759	NEDD4L	-0.602611	1.31333e-38	6.11161e-37
ENSG00000049769	PPP1R3F	0.142214	0.339664	0.448147
ENSG00000049860	HEXB	-0.0457928	0.199763	0.291679
ENSG00000049883	PTCD2	0.123862	0.113696	0.182406
ENSG00000050130	JKAMP	-0.152848	0.000747092	0.0021596
ENSG00000050165	DKK3	-0.512173	2.25893e-12	1.96571e-11
ENSG00000050327	ARHGEF5	-0.0591142	0.205883	0.299459
ENSG00000050344	NFE2L3	0.491498	4.34327e-12	3.6841e-11
ENSG00000050393	MCUR1	0.345131	2.56188e-06	1.097e-05
ENSG00000050405	LIMA1	0.0930294	0.0564406	0.101055
ENSG00000050426	LETMD1	-0.613911	3.63094e-24	7.74531e-23
ENSG00000050438	SLC4A8	0.0051956	0.986127	0.991108
ENSG00000050748	MAPK9	0.0205921	0.649389	0.737432
ENSG00000050820	BCAR1	0.0707553	0.221925	0.318776
ENSG00000051009	FAM160A2	0.0870113	0.237362	0.336633
ENSG00000051108	HERPUD1	1.64597	4.84755e-21	8.35967e-20
ENSG00000051128	HOMER3	-0.00928097	0.916612	0.944786
ENSG00000051180	RAD51	1.28273	3.99237e-09	2.49198e-08
ENSG00000051341	POLQ	1.02815	0.00158845	0.00429356
ENSG00000051382	PIK3CB	0.382651	7.12237e-21	1.21032e-19
ENSG00000051596	THOC3	0.126283	0.242813	0.342694
ENSG00000051620	HEBP2	0.180814	0.000139863	0.00045865
ENSG00000051825	MPHOSPH9	0.10821	0.249297	0.349723
ENSG00000052126	PLEKHA5	-0.121342	0.0129193	0.0279011
ENSG00000052344	PRSS8	-0.1488	0.0110033	0.0241847
ENSG00000052723	SIKE1	0.0603564	0.185056	0.273908
ENSG00000052749	RRP12	0.574292	5.07201e-23	1.00668e-21
ENSG00000052795	FNIP2	0.439583	3.34392e-11	2.62446e-10
ENSG00000052802	MSMO1	0.270314	1.31235e-06	5.88088e-06
ENSG00000052841	TTC17	-0.150751	0.0405614	0.0758751
ENSG00000053254	FOXN3	-0.481024	1.82993e-25	4.21246e-24
ENSG00000053371	AKR7A2	-0.0562972	0.36254	0.471012
ENSG00000053372	MRTO4	0.240549	9.2456e-06	3.65188e-05
ENSG00000053438	NNAT	0.232093	0.309562	0.416014
ENSG00000053501	USE1	-0.123146	0.141707	0.21934
ENSG00000053524	MCF2L2	0.39927	0.038346	0.0723306
ENSG00000053702	NRIP2	-0.125052	0.589762	0.686326
ENSG00000053747	LAMA3	0.960005	1.55793e-77	3.06002e-75
ENSG00000053770	AP5M1	0.0388245	0.41161	0.520309
ENSG00000053900	ANAPC4	-0.147914	0.012889	0.0278397
ENSG00000054116	TRAPPC3	-0.0060849	0.8806	0.91894
ENSG00000054118	THRAP3	0.0697829	0.0826827	0.139814
ENSG00000054148	PHPT1	-0.287008	1.10466e-10	8.23407e-10
ENSG00000054179	ENTPD2	0.190518	0.129196	0.202924
ENSG00000054219	LY75	-0.407347	0.0631964	0.111293
ENSG00000054267	ARID4B	-0.139219	0.0102861	0.0228005
ENSG00000054277	OPN3	-0.248104	4.56998e-05	0.000162627
ENSG00000054282	SDCCAG8	-0.0490365	0.3757	0.485109
ENSG00000054392	HHAT	-1.10774	4.58117e-12	3.88155e-11
ENSG00000054523	KIF1B	0.125311	0.00260745	0.00670208
ENSG00000054598	FOXC1	-0.0973201	0.0875948	0.14679
ENSG00000054611	TBC1D22A	-0.03637	0.403452	0.512198
ENSG00000054654	SYNE2	-0.262828	0.0543286	0.0976779
ENSG00000054690	PLEKHH1	0.443293	0.000801649	0.00230322
ENSG00000054793	ATP9A	0.0269526	0.472986	0.580731
ENSG00000054965	FAM168A	-0.0708437	0.0621763	0.109662
ENSG00000054967	RELT	0.0977934	0.329392	0.437454
ENSG00000054983	GALC	-0.503079	1.76901e-10	1.29311e-09
ENSG00000055044	NOP58	0.063791	0.148767	0.228352
ENSG00000055070	SZRD1	0.145599	0.000745322	0.00215572
ENSG00000055130	CUL1	-0.170183	9.2533e-07	4.23825e-06
ENSG00000055147	FAM114A2	0.0343354	0.64899	0.737288
ENSG00000055163	CYFIP2	-0.718704	4.044e-10	2.84604e-09
ENSG00000055208	TAB2	0.0131903	0.654972	0.742618
ENSG00000055211	GINM1	-0.157437	0.000337894	0.00103889
ENSG00000055332	EIF2AK2	-0.233364	0.00146154	0.00398565
ENSG00000055483	USP36	-0.176003	7.18227e-05	0.000247436
ENSG00000055609	KMT2C	0.124328	0.0273505	0.0538114
ENSG00000055732	MCOLN3	-0.431831	4.25446e-08	2.35091e-07
ENSG00000055917	PUM2	-0.0987786	0.00412805	0.0101286
ENSG00000055950	MRPL43	-0.135224	0.00106964	0.00299746
ENSG00000056050	HPF1	-0.047814	0.542298	0.643786
ENSG00000056097	ZFR	0.168839	0.000128931	0.00042566
ENSG00000056277	ZNF280C	0.146789	0.306553	0.412703
ENSG00000056558	TRAF1	-0.123914	0.530557	0.633519
ENSG00000056586	RC3H2	0.0772032	0.0588161	0.10459
ENSG00000056736	IL17RB	-0.116664	0.408114	0.516814
ENSG00000056972	TRAF3IP2	-0.0378853	0.36851	0.477337
ENSG00000057019	DCBLD2	0.489057	7.72164e-36	3.08947e-34
ENSG00000057149	SERPINB3	-0.341219	0.0536241	0.0966064
ENSG00000057252	SOAT1	0.126438	0.0732335	0.126192
ENSG00000057294	PKP2	0.522758	1.67089e-29	4.81344e-28
ENSG00000057608	GDI2	-0.20591	2.49071e-05	9.24178e-05
ENSG00000057657	PRDM1	0.66381	2.71233e-17	3.50011e-16
ENSG00000057663	ATG5	-0.172428	0.000687552	0.00200512
ENSG00000057704	TMCC3	0.289131	7.05201e-06	2.83731e-05
ENSG00000057757	PITHD1	0.128178	0.0184329	0.0380911
ENSG00000057935	MTA3	-0.359602	3.16389e-18	4.41834e-17
ENSG00000058056	USP13	0.214134	0.0029726	0.00753816
ENSG00000058063	ATP11B	0.104082	0.00243768	0.00629676
ENSG00000058085	LAMC2	1.10972	1.20951e-84	3.15389e-82
ENSG00000058091	CDK14	0.692328	5.69861e-24	1.20203e-22
ENSG00000058262	SEC61A1	0.371144	1.19162e-08	7.05091e-08
ENSG00000058272	PPP1R12A	-0.032566	0.375342	0.484813
ENSG00000058335	RASGRF1	-0.521805	0.0204815	0.0418203
ENSG00000058453	CROCC	-0.361499	0.000164071	0.000532036
ENSG00000058600	POLR3E	0.306831	3.59267e-10	2.54142e-09
ENSG00000058668	ATP2B4	0.207436	1.6238e-07	8.26325e-07
ENSG00000058673	ZC3H11A	0.0576678	0.151754	0.232042
ENSG00000058729	RIOK2	0.0601544	0.380952	0.490342
ENSG00000058799	YIPF1	-0.125273	0.0520597	0.0941582
ENSG00000058804	NDC1	0.282135	1.77088e-06	7.79022e-06
ENSG00000059122	FLYWCH1	0.145418	0.107449	0.173784
ENSG00000059145	UNKL	-0.360583	3.12068e-05	0.00011392
ENSG00000059378	PARP12	-0.266856	9.21228e-05	0.000311483
ENSG00000059573	ALDH18A1	0.291663	7.42364e-15	7.95713e-14
ENSG00000059588	TARBP1	-0.150964	0.014623	0.0310789
ENSG00000059691	GATB	-0.227713	0.00118972	0.00330153
ENSG00000059728	MXD1	0.343968	9.31645e-10	6.29589e-09
ENSG00000059758	CDK17	0.0583387	0.208383	0.302658
ENSG00000059769	DNAJC25	0.20599	0.0371145	0.0703144
ENSG00000059804	SLC2A3	0.138579	0.141333	0.218874
ENSG00000059915	PSD	-0.12545	0.667761	0.75367
ENSG00000060069	CTDP1	0.216064	0.000302077	0.000937664
ENSG00000060138	YBX3	-0.148242	2.95954e-08	1.66333e-07
ENSG00000060140	STYK1	-0.108736	0.531783	0.634831
ENSG00000060237	WNK1	0.205072	2.37052e-07	1.17585e-06
ENSG00000060339	CCAR1	-0.0600549	0.0810338	0.137363
ENSG00000060491	OGFR	-0.207793	0.000822136	0.0023576
ENSG00000060558	GNA15	-0.118921	0.000695858	0.0020266
ENSG00000060642	PIGV	-0.123395	0.0278579	0.0546509
ENSG00000060656	PTPRU	-0.342802	1.20035e-16	1.48927e-15
ENSG00000060688	SNRNP40	0.22065	5.95347e-07	2.80063e-06
ENSG00000060749	QSER1	-0.0354918	0.416272	0.524947
ENSG00000060762	MPC1	-0.00943535	0.91769	0.945565
ENSG00000060971	ACAA1	-0.153814	0.000664528	0.0019451
ENSG00000060982	BCAT1	0.646672	1.37153e-17	1.80374e-16
ENSG00000061273	HDAC7	-0.159314	0.000266657	0.000836532
ENSG00000061656	SPAG4	-0.423351	0.00498143	0.0119567
ENSG00000061676	NCKAP1	0.262296	4.28461e-17	5.45918e-16
ENSG00000061794	MRPS35	-0.0292197	0.498104	0.603787
ENSG00000061918	GUCY1B1	1.02846	1.07039e-10	7.99039e-10
ENSG00000061936	SFSWAP	0.0460903	0.504935	0.610341
ENSG00000061938	TNK2	0.310044	3.15116e-06	1.33347e-05
ENSG00000061987	MON2	-0.196233	5.11606e-05	0.000180995
ENSG00000062038	CDH3	0.0558215	0.0941458	0.15604
ENSG00000062194	GPBP1	-0.151268	5.73086e-05	0.000201099
ENSG00000062282	DGAT2	-0.462628	1.58039e-06	6.99627e-06
ENSG00000062370	ZNF112	-0.281355	0.00643469	0.0150671
ENSG00000062485	CS	0.154181	0.00176876	0.00472878
ENSG00000062582	MRPS24	0.130738	0.242552	0.342421
ENSG00000062598	ELMO2	0.0839825	0.0874096	0.146561
ENSG00000062650	WAPL	0.0531091	0.104031	0.16938
ENSG00000062716	VMP1	0.0743482	0.0865161	0.145176
ENSG00000062725	APPBP2	-0.101185	0.0269953	0.0532303
ENSG00000062822	POLD1	0.459	9.51835e-10	6.42085e-09
ENSG00000063046	EIF4B	-0.206447	0.000668197	0.00195395
ENSG00000063169	BICRA	0.266592	0.00966273	0.0216054
ENSG00000063176	SPHK2	0.304488	0.000149722	0.000488647
ENSG00000063177	RPL18	-0.084023	0.0245805	0.0490895
ENSG00000063180	CA11	-0.418268	7.21825e-07	3.35285e-06
ENSG00000063241	ISOC2	0.584125	6.22553e-13	5.69601e-12
ENSG00000063244	U2AF2	0.167235	0.000117803	0.000391132
ENSG00000063245	EPN1	0.313078	6.83417e-05	0.000236251
ENSG00000063322	MED29	-0.173201	0.000111239	0.000371221
ENSG00000063438	AHRR	-0.311553	0.159237	0.241506
ENSG00000063587	ZNF275	0.271417	0.00066033	0.00193393
ENSG00000063601	MTMR1	0.00562618	0.937234	0.958659
ENSG00000063660	GPC1	-0.0246233	0.747725	0.819048
ENSG00000063761	ADCK1	0.273686	0.00880198	0.0198955
ENSG00000063854	HAGH	-0.0381452	0.514274	0.618815
ENSG00000063978	RNF4	0.0905453	0.0271167	0.053428
ENSG00000064012	CASP8	-0.0596135	0.331743	0.439716
ENSG00000064042	LIMCH1	-0.0626945	0.440151	0.549536
ENSG00000064102	INTS13	-0.0212428	0.693636	0.774325
ENSG00000064115	TM7SF3	-0.198507	0.000545097	0.00162093
ENSG00000064195	DLX3	-0.625891	1.95312e-10	1.42425e-09
ENSG00000064199	SPA17	-0.04377	0.601212	0.696388
ENSG00000064225	ST3GAL6	1.24733	9.34325e-07	4.27427e-06
ENSG00000064270	ATP2C2	0.629901	4.67813e-09	2.90444e-08
ENSG00000064300	NGFR	-0.405559	0.204738	0.298051
ENSG00000064309	CDON	0.480545	0.0424358	0.0789517
ENSG00000064313	TAF2	0.0733945	0.176675	0.263571
ENSG00000064393	HIPK2	0.194294	0.00374862	0.00928347
ENSG00000064419	TNPO3	0.021717	0.508516	0.613643
ENSG00000064489	BORCS8-MEF2B	0.141016	0.564381	0.663482
ENSG00000064490	RFXANK	-0.138644	0.0261049	0.0517445
ENSG00000064545	TMEM161A	0.123945	0.0843381	0.14212
ENSG00000064547	LPAR2	0.629337	1.82099e-15	2.03703e-14
ENSG00000064601	CTSA	-0.0378734	0.194298	0.285269
ENSG00000064607	SUGP2	-0.16034	0.00146223	0.00398681
ENSG00000064651	SLC12A2	0.328389	1.5239e-06	6.76671e-06
ENSG00000064652	SNX24	0.615587	9.50343e-16	1.09051e-14
ENSG00000064655	EYA2	-0.561444	2.18457e-31	6.95566e-30
ENSG00000064666	CNN2	0.0890927	0.0136607	0.0293057
ENSG00000064687	ABCA7	-0.0789812	0.377556	0.487091
ENSG00000064703	DDX20	0.00209828	0.969207	0.980684
ENSG00000064726	BTBD1	-0.0145712	0.699166	0.779269
ENSG00000064763	FAR2	0.506182	2.28146e-05	8.50499e-05
ENSG00000064787	BCAS1	-1.1828	0.00300357	0.00761414
ENSG00000064886	CHI3L2	-0.359529	0.152649	0.233034
ENSG00000064932	SBNO2	-0.22266	8.49833e-05	0.000288699
ENSG00000064933	PMS1	0.201841	0.0017746	0.00474273
ENSG00000064961	HMG20B	0.322885	3.45277e-12	2.95193e-11
ENSG00000064989	CALCRL	-0.0588993	0.718481	0.79595
ENSG00000064995	TAF11	-0.258823	7.40101e-06	2.96668e-05
ENSG00000064999	ANKS1A	0.061326	0.101979	0.166576
ENSG00000065000	AP3D1	0.373246	1.11164e-21	2.03295e-20
ENSG00000065029	ZNF76	-0.491981	5.48587e-13	5.04674e-12
ENSG00000065054	SLC9A3R2	-0.0195502	0.732233	0.807457
ENSG00000065057	NTHL1	0.0767306	0.246719	0.346815
ENSG00000065060	UHRF1BP1	0.709732	6.77204e-30	1.97723e-28
ENSG00000065135	GNAI3	0.00561322	0.895706	0.929253
ENSG00000065150	IPO5	0.323565	7.92958e-08	4.22427e-07
ENSG00000065154	OAT	-0.162652	0.00125484	0.00346697
ENSG00000065183	WDR3	0.127358	0.00321353	0.00808139
ENSG00000065243	PKN2	-0.000350603	0.992739	0.99557
ENSG00000065268	WDR18	0.462446	1.2443e-07	6.42547e-07
ENSG00000065308	TRAM2	0.223925	0.00768683	0.0176528
ENSG00000065320	NTN1	0.197783	0.252444	0.353253
ENSG00000065328	MCM10	2.19803	2.8599e-11	2.25927e-10
ENSG00000065357	DGKA	-0.163342	1.62085e-06	7.16565e-06
ENSG00000065361	ERBB3	-0.163745	0.0638376	0.112291
ENSG00000065427	KARS	0.171959	5.10304e-08	2.78522e-07
ENSG00000065457	ADAT1	0.378837	5.62595e-10	3.90486e-09
ENSG00000065485	PDIA5	0.401918	3.35343e-12	2.87203e-11
ENSG00000065491	TBC1D22B	-0.0937944	0.0983649	0.161985
ENSG00000065518	NDUFB4	-0.241907	4.20432e-08	2.3249e-07
ENSG00000065526	SPEN	0.055405	0.243322	0.343325
ENSG00000065534	MYLK	-0.684416	1.78757e-24	3.91815e-23
ENSG00000065548	ZC3H15	0.0331333	0.378513	0.488075
ENSG00000065559	MAP2K4	-0.119459	0.00806356	0.0184053
ENSG00000065600	TMEM206	0.0594932	0.49036	0.596349
ENSG00000065613	SLK	0.247308	2.99941e-08	1.68511e-07
ENSG00000065615	CYB5R4	-0.1173	0.0279555	0.0548235
ENSG00000065618	COL17A1	0.0680664	0.0584088	0.104024
ENSG00000065621	GSTO2	-0.216858	3.88056e-05	0.000139604
ENSG00000065665	SEC61A2	0.167139	0.235831	0.334745
ENSG00000065675	PRKCQ	-0.16492	0.0253647	0.0504758
ENSG00000065717	TLE2	-0.266173	0.0158696	0.0333905
ENSG00000065802	ASB1	0.417105	3.79737e-08	2.10912e-07
ENSG00000065809	FAM107B	0.707277	1.65241e-17	2.15626e-16
ENSG00000065833	ME1	0.179654	0.0176489	0.0367105
ENSG00000065882	TBC1D1	0.325055	6.79953e-09	4.12831e-08
ENSG00000065883	CDK13	0.0933497	0.0359592	0.0683911
ENSG00000065911	MTHFD2	1.26539	5.40417e-18	7.41004e-17
ENSG00000065923	SLC9A7	-0.0398444	0.394083	0.503091
ENSG00000065970	FOXJ2	-0.0765007	0.137996	0.214674
ENSG00000065978	YBX1	0.315227	1.55183e-30	4.66597e-29
ENSG00000065989	PDE4A	-0.408946	0.00686698	0.0159533
ENSG00000066027	PPP2R5A	0.0633315	0.190537	0.280592
ENSG00000066044	ELAVL1	0.158173	3.42722e-05	0.000124165
ENSG00000066084	DIP2B	0.145761	0.00238646	0.00617288
ENSG00000066117	SMARCD1	0.349922	5.3699e-16	6.29568e-15
ENSG00000066135	KDM4A	-0.0213815	0.592595	0.688939
ENSG00000066136	NFYC	-0.0590047	0.280965	0.384686
ENSG00000066230	SLC9A3	-0.35	0.0900182	0.15007
ENSG00000066279	ASPM	0.292258	0.231027	0.329069
ENSG00000066322	ELOVL1	0.132451	0.000548399	0.00163011
ENSG00000066379	ZNRD1	-0.114147	0.156664	0.238272
ENSG00000066422	ZBTB11	-0.000406448	0.992311	0.995273
ENSG00000066427	ATXN3	-0.255895	5.10677e-08	2.78625e-07
ENSG00000066455	GOLGA5	-0.0254008	0.548861	0.649681
ENSG00000066468	FGFR2	0.152201	0.000107164	0.000358911
ENSG00000066557	LRRC40	-0.0887226	0.205333	0.298802
ENSG00000066583	ISOC1	0.0650228	0.390242	0.499832
ENSG00000066629	EML1	0.87742	1.45711e-05	5.58616e-05
ENSG00000066651	TRMT11	0.0474956	0.487231	0.593403
ENSG00000066654	THUMPD1	0.0261975	0.535869	0.6385
ENSG00000066697	MSANTD3	-0.0401105	0.469948	0.577853
ENSG00000066739	ATG2B	0.172771	0.00326039	0.00819378
ENSG00000066777	ARFGEF1	-0.140839	4.45905e-05	0.000158941
ENSG00000066827	ZFAT	0.272254	0.000462324	0.00139148
ENSG00000066855	MTFR1	0.382919	3.07424e-11	2.41909e-10
ENSG00000066923	STAG3	-0.44315	0.0939179	0.155713
ENSG00000066926	FECH	0.206408	1.22846e-05	4.76148e-05
ENSG00000066933	MYO9A	-0.104597	0.112703	0.181024
ENSG00000067048	DDX3Y	-0.0445152	0.308096	0.414523
ENSG00000067057	PFKP	0.317282	8.17358e-23	1.59712e-21
ENSG00000067064	IDI1	0.434636	5.49739e-08	2.98584e-07
ENSG00000067066	SP100	-0.439177	4.20588e-11	3.28054e-10
ENSG00000067082	KLF6	0.353822	1.80492e-06	7.92153e-06
ENSG00000067113	PLPP1	-0.319173	1.36029e-05	5.24421e-05
ENSG00000067141	NEO1	-0.384416	1.58111e-16	1.94254e-15
ENSG00000067167	TRAM1	0.288282	5.14398e-07	2.4327e-06
ENSG00000067177	PHKA1	0.253367	6.36977e-06	2.57929e-05
ENSG00000067182	TNFRSF1A	-0.165707	1.25623e-06	5.64782e-06
ENSG00000067191	CACNB1	0.591531	2.71255e-06	1.1566e-05
ENSG00000067208	EVI5	0.0578246	0.318988	0.426143
ENSG00000067221	STOML1	0.384188	0.00103808	0.00291765
ENSG00000067225	PKM	-0.126973	4.03758e-05	0.000144839
ENSG00000067248	DHX29	-0.0459726	0.250086	0.350701
ENSG00000067334	DNTTIP2	-0.0937786	0.023585	0.0473957
ENSG00000067365	METTL22	0.11275	0.224509	0.321882
ENSG00000067369	TP53BP1	-0.0666889	0.121254	0.192652
ENSG00000067533	RRP15	0.209512	0.000318641	0.000984299
ENSG00000067560	RHOA	-0.00428047	0.904973	0.936281
ENSG00000067596	DHX8	-0.0721342	0.0688045	0.119562
ENSG00000067601	PMS2P4	-0.0805748	0.678153	0.761367
ENSG00000067606	PRKCZ	0.289427	4.85342e-09	3.00956e-08
ENSG00000067646	ZFY	-0.292978	1.36921e-05	5.27725e-05
ENSG00000067704	IARS2	0.0111249	0.738182	0.812123
ENSG00000067715	SYT1	0.642677	0.00238786	0.00617545
ENSG00000067829	IDH3G	0.0733877	0.0878009	0.147054
ENSG00000067836	ROGDI	-0.148217	0.0829077	0.140084
ENSG00000067900	ROCK1	0.1378	0.000380714	0.00116082
ENSG00000067955	CBFB	0.067155	0.11981	0.190716
ENSG00000067992	PDK3	-0.02004	0.864795	0.907032
ENSG00000068001	HYAL2	-0.365275	1.11415e-10	8.30066e-10
ENSG00000068024	HDAC4	0.314617	4.65926e-05	0.000165531
ENSG00000068028	RASSF1	0.101737	0.1695	0.254646
ENSG00000068078	FGFR3	-1.75744	1.44502e-34	5.46362e-33
ENSG00000068079	IFI35	-0.628834	3.13433e-07	1.52964e-06
ENSG00000068097	HEATR6	0.313045	3.23327e-06	1.36668e-05
ENSG00000068120	COASY	0.248835	7.3627e-09	4.4577e-08
ENSG00000068137	PLEKHH3	0.119302	0.202377	0.295097
ENSG00000068305	MEF2A	-0.0793508	0.0834001	0.140716
ENSG00000068308	OTUD5	-0.0475922	0.209925	0.304489
ENSG00000068323	TFE3	0.100917	0.0213729	0.043435
ENSG00000068354	TBC1D25	-0.162509	0.00501299	0.0120246
ENSG00000068366	ACSL4	0.0443483	0.244874	0.344972
ENSG00000068383	INPP5A	0.00575871	0.93098	0.954457
ENSG00000068394	GPKOW	0.0586672	0.283479	0.387433
ENSG00000068400	GRIPAP1	-0.0175028	0.737177	0.811254
ENSG00000068438	FTSJ1	0.399441	9.71128e-21	1.63374e-19
ENSG00000068489	PRR11	0.22387	0.14848	0.228027
ENSG00000068650	ATP11A	0.437148	4.31938e-26	1.02714e-24
ENSG00000068654	POLR1A	0.326809	5.50467e-14	5.47355e-13
ENSG00000068697	LAPTM4A	-0.284539	1.38097e-25	3.20333e-24
ENSG00000068724	TTC7A	-0.136736	0.000226963	0.000720074
ENSG00000068745	IP6K2	-0.4698	5.97949e-39	2.86183e-37
ENSG00000068784	SRBD1	0.258187	8.64485e-06	3.42802e-05
ENSG00000068796	KIF2A	-0.0890422	0.0224115	0.0453569
ENSG00000068878	PSME4	-0.106627	0.0124782	0.027018
ENSG00000068885	IFT80	-0.355226	1.09245e-07	5.6973e-07
ENSG00000068903	SIRT2	-0.495249	1.68718e-22	3.22999e-21
ENSG00000068912	ERLEC1	0.133222	0.0304301	0.0589654
ENSG00000068971	PPP2R5B	0.437842	1.86355e-08	1.0741e-07
ENSG00000069011	PITX1	0.502618	0.000223725	0.000710845
ENSG00000069020	MAST4	0.00732619	0.878137	0.916939
ENSG00000069188	SDK2	-0.467579	0.155415	0.236636
ENSG00000069248	NUP133	-0.0675373	0.11491	0.184022
ENSG00000069275	NUCKS1	0.16928	1.10595e-05	4.31094e-05
ENSG00000069329	VPS35	-0.0951294	0.0032199	0.00809606
ENSG00000069345	DNAJA2	-0.175223	3.61674e-07	1.75151e-06
ENSG00000069399	BCL3	-0.13653	0.112791	0.181146
ENSG00000069424	KCNAB2	-0.74567	1.45295e-06	6.48405e-06
ENSG00000069482	GAL	2.13727	6.91301e-07	3.21798e-06
ENSG00000069493	CLEC2D	-0.464947	0.0235546	0.0473598
ENSG00000069509	FUNDC1	-0.433739	4.07822e-10	2.86746e-09
ENSG00000069667	RORA	-0.415706	0.0274182	0.0539096
ENSG00000069702	TGFBR3	-0.233115	0.329392	0.437454
ENSG00000069812	HES2	-0.404401	2.94292e-47	2.05109e-45
ENSG00000069849	ATP1B3	-0.586	7.01787e-36	2.83036e-34
ENSG00000069869	NEDD4	-0.0702999	0.203269	0.296255
ENSG00000069943	PIGB	-0.191087	0.00895363	0.02019
ENSG00000069956	MAPK6	-0.380387	5.7901e-18	7.92484e-17
ENSG00000069966	GNB5	-0.455364	6.76556e-26	1.59629e-24
ENSG00000069974	RAB27A	0.231692	0.000934946	0.00265343
ENSG00000069998	HDHD5	0.195571	0.000296105	0.00092146
ENSG00000070010	UFD1	0.034287	0.440977	0.550185
ENSG00000070018	LRP6	0.202394	0.00105288	0.00295485
ENSG00000070047	PHRF1	0.0649559	0.139206	0.21631
ENSG00000070061	ELP1	0.0738857	0.0408384	0.0763273
ENSG00000070081	NUCB2	0.558417	0.000618677	0.00182111
ENSG00000070087	PFN2	-0.279609	6.14326e-10	4.2425e-09
ENSG00000070159	PTPN3	0.102622	0.00528664	0.0126092
ENSG00000070190	DAPP1	0.534866	3.85176e-21	6.71904e-20
ENSG00000070214	SLC44A1	-0.223971	9.0772e-08	4.78092e-07
ENSG00000070269	TMEM260	-0.0619222	0.343586	0.451939
ENSG00000070366	SMG6	-0.199158	5.19577e-05	0.000183557
ENSG00000070367	EXOC5	0.0496842	0.191887	0.282223
ENSG00000070371	CLTCL1	0.153317	0.0758712	0.130158
ENSG00000070404	FSTL3	0.32137	1.83119e-06	8.02753e-06
ENSG00000070413	DGCR2	-0.0884235	0.0147934	0.0313971
ENSG00000070423	RNF126	0.346002	1.49274e-05	5.71837e-05
ENSG00000070444	MNT	-0.589837	2.30365e-27	6.00696e-26
ENSG00000070476	ZXDC	0.179526	0.0100336	0.0222963
ENSG00000070495	JMJD6	-0.314686	1.55316e-06	6.88654e-06
ENSG00000070501	POLB	-0.119138	0.112134	0.180263
ENSG00000070526	ST6GALNAC1	-1.18764	4.99972e-18	6.89925e-17
ENSG00000070540	WIPI1	0.304282	0.000109596	0.000366225
ENSG00000070610	GBA2	0.145481	0.00489794	0.0117787
ENSG00000070614	NDST1	0.050788	0.235715	0.334612
ENSG00000070669	ASNS	2.1261	1.54361e-31	4.95661e-30
ENSG00000070718	AP3M2	0.0876855	0.25032	0.350899
ENSG00000070731	ST6GALNAC2	-0.716543	2.08973e-41	1.13688e-39
ENSG00000070756	PABPC1	-0.0331942	0.419309	0.528293
ENSG00000070759	TESK2	-0.775154	2.03898e-19	3.12437e-18
ENSG00000070761	CFAP20	-0.0325388	0.554247	0.654213
ENSG00000070770	CSNK2A2	-0.153845	0.00159628	0.00431109
ENSG00000070778	PTPN21	0.197193	0.00195117	0.00515899
ENSG00000070785	EIF2B3	0.430741	2.27401e-09	1.46101e-08
ENSG00000070808	CAMK2A	-0.187701	0.613216	0.706774
ENSG00000070814	TCOF1	0.552592	5.05431e-33	1.74126e-31
ENSG00000070831	CDC42	-0.263957	2.16101e-14	2.23245e-13
ENSG00000070882	OSBPL3	0.0941364	0.0195378	0.0401045
ENSG00000070950	RAD18	0.266643	0.00361666	0.00899791
ENSG00000070961	ATP2B1	0.302846	7.48313e-08	4.00477e-07
ENSG00000071051	NCK2	-0.219508	6.12288e-07	2.87317e-06
ENSG00000071054	MAP4K4	0.386804	5.06756e-18	6.98018e-17
ENSG00000071073	MGAT4A	0.641342	1.73105e-12	1.52123e-11
ENSG00000071082	RPL31	-0.122512	0.0197516	0.0405158
ENSG00000071127	WDR1	0.38842	8.92093e-26	2.10156e-24
ENSG00000071189	SNX13	-0.0489867	0.213924	0.309221
ENSG00000071205	ARHGAP10	-0.228207	1.25299e-07	6.46544e-07
ENSG00000071242	RPS6KA2	1.37484	4.1836e-62	4.68687e-60
ENSG00000071243	ING3	0.0700068	0.475796	0.583361
ENSG00000071246	VASH1	-0.415764	0.00372865	0.00924006
ENSG00000071462	BUD23	0.226864	9.80346e-06	3.85511e-05
ENSG00000071537	SEL1L	0.976842	4.69628e-30	1.38184e-28
ENSG00000071539	TRIP13	0.996792	5.7665e-07	2.72114e-06
ENSG00000071553	ATP6AP1	-0.0475173	0.217347	0.313092
ENSG00000071564	TCF3	0.160015	0.00125147	0.00346018
ENSG00000071575	TRIB2	-0.2877	1.36247e-07	7.00168e-07
ENSG00000071626	DAZAP1	0.602981	1.27396e-22	2.47017e-21
ENSG00000071655	MBD3	0.260377	5.33136e-05	0.000188084
ENSG00000071794	HLTF	0.0380763	0.494034	0.59995
ENSG00000071859	FAM50A	0.0128946	0.779051	0.844191
ENSG00000071889	FAM3A	0.0249181	0.712303	0.790553
ENSG00000071894	CPSF1	0.0765905	0.0570103	0.101882
ENSG00000071909	MYO3B	-1.49989	2.47987e-09	1.5856e-08
ENSG00000071967	CYBRD1	-0.606542	1.58277e-16	1.94301e-15
ENSG00000071994	PDCD2	0.102539	0.0109234	0.0240404
ENSG00000072041	SLC6A15	0.265236	2.78792e-10	1.99927e-09
ENSG00000072042	RDH11	0.357447	5.28523e-20	8.46756e-19
ENSG00000072062	PRKACA	-0.0603323	0.0957593	0.158298
ENSG00000072071	ADGRL1	0.27091	8.68205e-05	0.000294675
ENSG00000072110	ACTN1	0.247963	1.26868e-09	8.43034e-09
ENSG00000072121	ZFYVE26	0.0434077	0.452527	0.560618
ENSG00000072134	EPN2	-0.222778	1.15558e-05	4.49512e-05
ENSG00000072135	PTPN18	0.0234239	0.639336	0.72866
ENSG00000072195	SPEG	0.091279	0.299352	0.405172
ENSG00000072201	LNX1	-0.435531	0.000415215	0.00125849
ENSG00000072210	ALDH3A2	-0.556214	1.31803e-61	1.44448e-59
ENSG00000072274	TFRC	-0.728775	1.01258e-16	1.25939e-15
ENSG00000072310	SREBF1	0.233122	0.000737077	0.00213514
ENSG00000072364	AFF4	-0.0422024	0.140848	0.218278
ENSG00000072401	UBE2D1	-0.248696	2.46119e-06	1.05687e-05
ENSG00000072415	MPP5	0.0433483	0.348486	0.457085
ENSG00000072422	RHOBTB1	0.485156	1.64008e-06	7.24643e-06
ENSG00000072501	SMC1A	0.431356	1.4435e-21	2.61769e-20
ENSG00000072506	HSD17B10	0.0595888	0.174686	0.261217
ENSG00000072518	MARK2	-0.035524	0.323245	0.430842
ENSG00000072571	HMMR	-0.0136934	0.953518	0.970197
ENSG00000072609	CHFR	0.167332	8.38961e-05	0.000285326
ENSG00000072657	TRHDE	0.199913	0.0227892	0.0460103
ENSG00000072682	P4HA2	-0.170493	0.0416584	0.0776678
ENSG00000072736	NFATC3	-0.0485588	0.426619	0.53594
ENSG00000072756	TRNT1	0.208381	0.00103764	0.00291735
ENSG00000072778	ACADVL	0.0549213	0.0996689	0.163598
ENSG00000072786	STK10	-0.267827	2.2706e-09	1.46006e-08
ENSG00000072803	FBXW11	-0.0586607	0.0983781	0.161989
ENSG00000072818	ACAP1	0.100377	0.665088	0.751485
ENSG00000072832	CRMP1	0.147081	0.0766594	0.131243
ENSG00000072840	EVC	0.0977616	0.0226564	0.0457851
ENSG00000072849	DERL2	0.656503	7.97387e-31	2.44618e-29
ENSG00000072858	SIDT1	-0.375039	0.0213485	0.0434029
ENSG00000072864	NDE1	-0.317804	2.87916e-16	3.45316e-15
ENSG00000072952	MRVI1	-0.230333	0.361752	0.470271
ENSG00000072954	TMEM38A	-0.316933	4.75005e-06	1.96016e-05
ENSG00000072958	AP1M1	0.124542	0.00507886	0.0121635
ENSG00000073008	PVR	0.865233	1.075e-20	1.80048e-19
ENSG00000073050	XRCC1	-0.384611	1.42254e-11	1.15483e-10
ENSG00000073060	SCARB1	-0.338637	8.87723e-11	6.67957e-10
ENSG00000073067	CYP2W1	0.0768955	0.815459	0.871097
ENSG00000073111	MCM2	1.76573	1.24637e-26	3.07505e-25
ENSG00000073150	PANX2	-0.103489	0.656762	0.744035
ENSG00000073169	SELENOO	0.067554	0.281504	0.385222
ENSG00000073282	TP63	-0.14463	2.02105e-06	8.79103e-06
ENSG00000073331	ALPK1	-0.223215	0.000286292	0.000893681
ENSG00000073350	LLGL2	0.52929	5.99917e-20	9.58094e-19
ENSG00000073417	PDE8A	0.0614202	0.152464	0.232868
ENSG00000073464	CLCN4	0.0244587	0.812959	0.869103
ENSG00000073536	NLE1	0.136459	0.0419013	0.0780533
ENSG00000073578	SDHA	-0.302075	1.30472e-19	2.03849e-18
ENSG00000073584	SMARCE1	-0.277043	1.56444e-13	1.50513e-12
ENSG00000073605	GSDMB	-0.183194	0.285616	0.389825
ENSG00000073614	KDM5A	-0.0276968	0.440867	0.550116
ENSG00000073711	PPP2R3A	-0.379423	2.80735e-13	2.64538e-12
ENSG00000073712	FERMT2	0.220186	0.00230434	0.00598607
ENSG00000073737	DHRS9	0.678711	2.25067e-07	1.12008e-06
ENSG00000073756	PTGS2	1.23227	2.48312e-71	3.95099e-69
ENSG00000073792	IGF2BP2	0.0875805	0.00774015	0.0177528
ENSG00000073803	MAP3K13	0.0171958	0.73952	0.81324
ENSG00000073849	ST6GAL1	-0.290786	7.62828e-06	3.05212e-05
ENSG00000073905	VDAC1P1	0.19992	0.320842	0.428092
ENSG00000073921	PICALM	-0.133867	0.000224673	0.000713407
ENSG00000073969	NSF	-0.0414456	0.432242	0.541454
ENSG00000074054	CLASP1	0.0940123	0.0727052	0.125467
ENSG00000074071	MRPS34	0.0625703	0.218187	0.314093
ENSG00000074181	NOTCH3	-0.086665	0.188205	0.277835
ENSG00000074201	CLNS1A	-0.168728	0.00936102	0.0209991
ENSG00000074219	TEAD2	-0.934705	4.25863e-27	1.08248e-25
ENSG00000074266	EED	0.079205	0.206313	0.299911
ENSG00000074319	TSG101	-0.0840823	0.0422656	0.0786738
ENSG00000074356	NCBP3	-0.0965517	0.0497699	0.0905583
ENSG00000074410	CA12	-0.526795	1.27087e-13	1.22894e-12
ENSG00000074416	MGLL	1.20882	1.1836e-45	7.85121e-44
ENSG00000074527	NTN4	-0.495114	3.04968e-27	7.89785e-26
ENSG00000074582	BCS1L	0.215045	0.00198133	0.00522687
ENSG00000074590	NUAK1	-0.0580291	0.247863	0.348131
ENSG00000074603	DPP8	0.0281447	0.485701	0.591874
ENSG00000074621	SLC24A1	-0.182742	0.0230188	0.0464306
ENSG00000074657	ZNF532	-0.128784	0.00018638	0.00059911
ENSG00000074695	LMAN1	0.144829	0.0586075	0.104288
ENSG00000074696	HACD3	0.0831332	0.0154347	0.0325845
ENSG00000074755	ZZEF1	0.233479	4.55863e-07	2.17423e-06
ENSG00000074800	ENO1	0.198803	3.66529e-10	2.58916e-09
ENSG00000074842	MYDGF	0.520301	4.40675e-09	2.74045e-08
ENSG00000074855	ANO8	0.151185	0.0193392	0.03974
ENSG00000074935	TUBE1	0.979187	7.83133e-14	7.71603e-13
ENSG00000074964	ARHGEF10L	0.141592	0.0137742	0.0295198
ENSG00000074966	TXK	-0.176303	0.528875	0.632212
ENSG00000075089	ACTR6	-0.288208	2.0611e-07	1.03151e-06
ENSG00000075131	TIPIN	0.422775	0.000178651	0.000576349
ENSG00000075142	SRI	-0.127964	0.0199741	0.0409388
ENSG00000075151	EIF4G3	0.19028	8.63222e-06	3.42391e-05
ENSG00000075188	NUP37	-0.0791927	0.228362	0.326164
ENSG00000075213	SEMA3A	0.820539	7.25106e-12	6.06554e-11
ENSG00000075218	GTSE1	-0.0661044	0.83771	0.888404
ENSG00000075223	SEMA3C	-0.764664	1.39146e-119	8.09403e-117
ENSG00000075234	TTC38	-0.30122	1.07842e-06	4.89793e-06
ENSG00000075239	ACAT1	0.0577185	0.252143	0.353011
ENSG00000075240	GRAMD4	-0.129296	0.0277423	0.0544691
ENSG00000075275	CELSR1	-0.204864	0.00143113	0.00390835
ENSG00000075292	ZNF638	-0.206881	9.26745e-10	6.26557e-09
ENSG00000075303	SLC25A40	-0.0757788	0.278527	0.381792
ENSG00000075336	TIMM21	0.0145789	0.807213	0.864916
ENSG00000075391	RASAL2	0.231422	0.00348075	0.0086898
ENSG00000075399	VPS9D1	-0.186823	0.0237055	0.0475934
ENSG00000075407	ZNF37A	0.195567	5.13276e-07	2.42815e-06
ENSG00000075413	MARK3	0.138452	3.31058e-05	0.000120388
ENSG00000075415	SLC25A3	0.0120926	0.7958	0.856859
ENSG00000075420	FNDC3B	0.052321	0.178553	0.265895
ENSG00000075426	FOSL2	-0.563238	3.85644e-65	4.86039e-63
ENSG00000075461	CACNG4	0.341016	0.326086	0.433768
ENSG00000075539	FRYL	0.0936019	0.141622	0.219232
ENSG00000075568	TMEM131	-0.118457	6.2323e-05	0.000217183
ENSG00000075618	FSCN1	0.132327	0.0691163	0.11999
ENSG00000075624	ACTB	1.26687	2.51936e-70	3.77256e-68
ENSG00000075643	MOCOS	1.00129	9.02702e-27	2.25661e-25
ENSG00000075651	PLD1	-0.174273	0.0103847	0.0229986
ENSG00000075673	ATP12A	2.94148	1.41472e-12	1.25307e-11
ENSG00000075702	WDR62	1.00871	0.000601985	0.00177439
ENSG00000075711	DLG1	0.304898	6.27515e-18	8.54233e-17
ENSG00000075785	RAB7A	0.113607	0.00303193	0.00767574
ENSG00000075790	BCAP29	0.275831	3.34675e-09	2.10726e-08
ENSG00000075826	SEC31B	-0.83533	7.05332e-05	0.00024316
ENSG00000075856	SART3	0.223909	3.86444e-08	2.1448e-07
ENSG00000075914	EXOSC7	-0.0387174	0.394479	0.503417
ENSG00000075945	KIFAP3	-0.214969	5.3941e-05	0.000190208
ENSG00000075975	MKRN2	-0.0231576	0.642371	0.731513
ENSG00000076003	MCM6	2.16823	2.17477e-33	7.63136e-32
ENSG00000076043	REXO2	-0.191891	1.03463e-05	4.05697e-05
ENSG00000076053	RBM7	-0.333928	8.75985e-12	7.28334e-11
ENSG00000076067	RBMS2	-5.26561e-05	0.999214	0.999478
ENSG00000076108	BAZ2A	-0.0663568	0.101405	0.165837
ENSG00000076201	PTPN23	0.267057	2.30885e-08	1.31621e-07
ENSG00000076242	MLH1	0.0934644	0.0683898	0.119011
ENSG00000076248	UNG	0.159105	0.00983455	0.021928
ENSG00000076258	FMO4	-0.978512	1.40211e-09	9.26814e-09
ENSG00000076321	KLHL20	-0.0445185	0.421874	0.530994
ENSG00000076351	SLC46A1	-0.0367858	0.667966	0.75367
ENSG00000076356	PLXNA2	-0.254287	5.14396e-06	2.10776e-05
ENSG00000076382	SPAG5	0.247484	0.256699	0.357685
ENSG00000076513	ANKRD13A	-0.00389744	0.945427	0.964581
ENSG00000076554	TPD52	0.17915	6.17498e-05	0.000215483
ENSG00000076555	ACACB	-0.233469	0.0179658	0.0372672
ENSG00000076604	TRAF4	-0.110127	0.00210899	0.00551745
ENSG00000076641	PAG1	1.36048	1.98705e-07	9.97414e-07
ENSG00000076650	GPATCH1	-0.0874177	0.231368	0.329419
ENSG00000076685	NT5C2	-0.305369	1.33927e-17	1.76438e-16
ENSG00000076706	MCAM	-0.161384	0.551027	0.651429
ENSG00000076716	GPC4	-0.279616	0.0378068	0.071447
ENSG00000076770	MBNL3	-0.397221	9.98013e-11	7.46486e-10
ENSG00000076826	CAMSAP3	0.0440642	0.633526	0.723879
ENSG00000076864	RAP1GAP	0.678541	4.03727e-08	2.23662e-07
ENSG00000076924	XAB2	-0.171053	1.28021e-05	4.95189e-05
ENSG00000076928	ARHGEF1	0.324496	4.86819e-09	3.01501e-08
ENSG00000076944	STXBP2	-0.082808	0.0834968	0.14086
ENSG00000076984	MAP2K7	0.0367821	0.410791	0.519509
ENSG00000077044	DGKD	0.308078	1.53984e-05	5.88836e-05
ENSG00000077063	CTTNBP2	0.378902	0.0025415	0.0065437
ENSG00000077097	TOP2B	0.0118508	0.792181	0.854439
ENSG00000077147	TM9SF3	0.0932823	0.00293365	0.00744814
ENSG00000077150	NFKB2	-0.361147	1.13912e-21	2.08069e-20
ENSG00000077152	UBE2T	0.288595	0.0526411	0.0950619
ENSG00000077157	PPP1R12B	-0.0523209	0.484842	0.591018
ENSG00000077232	DNAJC10	0.730133	1.46777e-15	1.65537e-14
ENSG00000077235	GTF3C1	0.221118	1.89762e-07	9.55061e-07
ENSG00000077238	IL4R	-0.254171	8.34569e-11	6.29841e-10
ENSG00000077254	USP33	-0.348105	1.24066e-11	1.01426e-10
ENSG00000077312	SNRPA	0.0537581	0.34754	0.456176
ENSG00000077348	EXOSC5	-0.0948241	0.111169	0.178901
ENSG00000077380	DYNC1I2	-0.163016	8.87856e-06	3.51609e-05
ENSG00000077454	LRCH4	0.107201	0.331764	0.439716
ENSG00000077458	FAM76B	-0.171831	0.0191902	0.0394659
ENSG00000077463	SIRT6	0.167558	0.00338261	0.00846575
ENSG00000077514	POLD3	0.233209	0.000297682	0.000925796
ENSG00000077549	CAPZB	0.219173	1.71938e-08	9.95552e-08
ENSG00000077585	GPR137B	-0.195467	0.00223061	0.00580849
ENSG00000077684	JADE1	0.197648	0.109559	0.17672
ENSG00000077713	SLC25A43	-0.0675011	0.166875	0.251251
ENSG00000077721	UBE2A	-0.0254265	0.560431	0.660044
ENSG00000077942	FBLN1	-0.220425	0.0008891	0.00253282
ENSG00000078018	MAP2	-0.159235	0.0779299	0.133002
ENSG00000078043	PIAS2	0.0797669	0.235123	0.334022
ENSG00000078061	ARAF	0.13054	0.00284045	0.00723947
ENSG00000078070	MCCC1	-0.652117	2.96071e-35	1.15705e-33
ENSG00000078081	LAMP3	0.240894	0.546068	0.647186
ENSG00000078098	FAP	-0.192799	0.151616	0.231898
ENSG00000078114	NEBL	-0.218873	0.00523305	0.0125011
ENSG00000078124	ACER3	0.206364	0.000508517	0.00152052
ENSG00000078140	UBE2K	0.0720237	0.0376161	0.0711399
ENSG00000078142	PIK3C3	-0.167381	0.000804783	0.00231134
ENSG00000078177	N4BP2	0.0798572	0.413341	0.52221
ENSG00000078237	TIGAR	0.150568	0.00405871	0.00998112
ENSG00000078246	TULP3	-0.0491829	0.330902	0.438881
ENSG00000078269	SYNJ2	0.216318	0.0168633	0.035246
ENSG00000078304	PPP2R5C	-0.186504	1.17823e-06	5.31766e-06
ENSG00000078319	PMS2P1	0.106627	0.35387	0.46265
ENSG00000078369	GNB1	0.169066	2.3373e-05	8.70244e-05
ENSG00000078399	HOXA9	-0.0719155	0.148206	0.227675
ENSG00000078401	EDN1	1.7011	2.45242e-41	1.32941e-39
ENSG00000078403	MLLT10	0.00358135	0.936219	0.958203
ENSG00000078487	ZCWPW1	-0.392869	0.00583757	0.0137992
ENSG00000078618	NRDC	-0.113246	6.19629e-05	0.000216127
ENSG00000078668	VDAC3	-0.220824	5.92203e-09	3.62171e-08
ENSG00000078674	PCM1	-0.113	0.000761089	0.00219754
ENSG00000078687	TNRC6C	0.419437	0.0288114	0.056254
ENSG00000078699	CBFA2T2	-0.164472	0.000636975	0.00186988
ENSG00000078747	ITCH	0.198693	1.82792e-06	8.01548e-06
ENSG00000078804	TP53INP2	-0.520519	6.01895e-12	5.0657e-11
ENSG00000078808	SDF4	0.227311	8.01013e-08	4.25818e-07
ENSG00000078814	MYH7B	-0.360294	0.296588	0.402151
ENSG00000078900	TP73	-1.32897	5.4339e-80	1.12579e-77
ENSG00000078902	TOLLIP	-0.06994	0.0377179	0.0712967
ENSG00000078967	UBE2D4	0.0174235	0.85695	0.901127
ENSG00000079134	THOC1	-0.0993755	0.128871	0.202561
ENSG00000079150	FKBP7	-0.650325	6.74427e-08	3.6312e-07
ENSG00000079156	OSBPL6	1.37739	1.36109e-36	5.79861e-35
ENSG00000079215	SLC1A3	-1.01769	1.68007e-39	8.33095e-38
ENSG00000079246	XRCC5	0.0508926	0.0958997	0.158453
ENSG00000079257	LXN	-0.987759	1.33071e-30	4.03319e-29
ENSG00000079277	MKNK1	-0.0727483	0.282395	0.386231
ENSG00000079313	REXO1	0.557885	3.66706e-15	4.02286e-14
ENSG00000079332	SAR1A	-0.0718596	0.0467558	0.0858904
ENSG00000079335	CDC14A	0.0278991	0.810371	0.867193
ENSG00000079337	RAPGEF3	-0.0111623	0.81189	0.868389
ENSG00000079385	CEACAM1	1.07309	1.48136e-25	3.42046e-24
ENSG00000079387	SENP1	0.132237	0.0248836	0.0495967
ENSG00000079393	DUSP13	-0.401139	0.0698154	0.121046
ENSG00000079432	CIC	0.017541	0.780179	0.8452
ENSG00000079435	LIPE	0.137823	0.13617	0.212232
ENSG00000079459	FDFT1	-0.186457	3.97928e-06	1.65929e-05
ENSG00000079462	PAFAH1B3	-0.023503	0.755335	0.82553
ENSG00000079482	OPHN1	-0.0327584	0.744747	0.816495
ENSG00000079616	KIF22	0.0458503	0.612342	0.705954
ENSG00000079691	CARMIL1	-0.241881	5.28267e-09	3.24777e-08
ENSG00000079739	PGM1	-0.0563577	0.0915875	0.1523
ENSG00000079785	DDX1	0.0123772	0.677219	0.760771
ENSG00000079805	DNM2	0.121124	0.000113406	0.000377787
ENSG00000079819	EPB41L2	-0.0966853	0.14326	0.221377
ENSG00000079931	MOXD1	0.0205876	0.890338	0.925208
ENSG00000079950	STX7	-0.146455	0.000854673	0.00244211
ENSG00000079974	RABL2B	0.140294	0.0357581	0.0680436
ENSG00000079999	KEAP1	-0.317075	3.45523e-15	3.79498e-14
ENSG00000080031	PTPRH	0.463149	4.90608e-05	0.000173973
ENSG00000080189	SLC35C2	0.22682	8.67517e-06	3.43824e-05
ENSG00000080200	CRYBG3	-0.0532517	0.266677	0.368668
ENSG00000080298	RFX3	-0.188852	0.0402663	0.0754006
ENSG00000080345	RIF1	0.219366	2.58089e-06	1.10482e-05
ENSG00000080371	RAB21	-0.00815911	0.837275	0.888129
ENSG00000080503	SMARCA2	0.117053	0.0172713	0.0359944
ENSG00000080546	SESN1	-0.420921	4.04103e-17	5.15751e-16
ENSG00000080561	MID2	0.376055	2.39761e-07	1.18851e-06
ENSG00000080603	SRCAP	0.187645	0.0727957	0.12558
ENSG00000080608	PUM3	0.285462	6.4566e-12	5.41896e-11
ENSG00000080802	CNOT4	-0.10347	0.0573279	0.102413
ENSG00000080815	PSEN1	-0.0568679	0.106841	0.173005
ENSG00000080819	CPOX	0.046739	0.256606	0.357588
ENSG00000080822	CLDND1	-0.218277	1.10662e-06	5.02146e-06
ENSG00000080823	MOK	-0.104046	0.0907779	0.151153
ENSG00000080824	HSP90AA1	0.115085	0.00102142	0.00287511
ENSG00000080839	RBL1	0.889398	4.87996e-29	1.37183e-27
ENSG00000080845	DLGAP4	-0.229189	5.17423e-13	4.77165e-12
ENSG00000080947	CROCCP3	-0.194308	0.443246	0.552378
ENSG00000080986	NDC80	0.362707	0.0383008	0.0722722
ENSG00000081014	AP4E1	0.216099	1.25457e-06	5.64294e-06
ENSG00000081019	RSBN1	-0.0259408	0.653158	0.741007
ENSG00000081026	MAGI3	0.565256	7.06342e-07	3.28598e-06
ENSG00000081041	CXCL2	0.110199	0.631979	0.722882
ENSG00000081059	TCF7	0.0103963	0.948656	0.966833
ENSG00000081087	OSTM1	-0.260525	0.000476101	0.00142982
ENSG00000081154	PCNP	-0.154422	1.3285e-06	5.94798e-06
ENSG00000081177	EXD2	-0.0263962	0.588037	0.684957
ENSG00000081181	ARG2	1.49732	4.00281e-36	1.64061e-34
ENSG00000081277	PKP1	-0.196853	7.89984e-11	5.98283e-10
ENSG00000081307	UBA5	0.113213	0.0237724	0.0476899
ENSG00000081320	STK17B	0.309259	1.15694e-07	6.0191e-07
ENSG00000081377	CDC14B	-0.164437	0.0173608	0.0361709
ENSG00000081386	ZNF510	0.0468497	0.48642	0.592606
ENSG00000081665	ZNF506	-0.158206	0.187658	0.277135
ENSG00000081692	JMJD4	0.222419	0.0140079	0.02994
ENSG00000081721	DUSP12	0.239881	0.000664494	0.0019451
ENSG00000081760	AACS	0.253371	5.6126e-09	3.43803e-08
ENSG00000081791	KIAA0141	-0.262286	7.44933e-07	3.45276e-06
ENSG00000081803	CADPS2	-0.142734	0.149081	0.228788
ENSG00000081870	HSPB11	-0.366375	2.05308e-05	7.69725e-05
ENSG00000081913	PHLPP1	-0.0554071	0.454791	0.562685
ENSG00000081923	ATP8B1	-0.401254	2.34401e-31	7.43203e-30
ENSG00000082014	SMARCD3	-0.456226	1.01536e-07	5.3136e-07
ENSG00000082068	WDR70	-0.219764	2.20109e-05	8.21754e-05
ENSG00000082074	FYB1	-0.400249	2.3915e-06	1.0287e-05
ENSG00000082146	STRADB	-0.0636149	0.331476	0.439488
ENSG00000082153	BZW1	0.177458	2.78641e-06	1.18675e-05
ENSG00000082196	C1QTNF3	-0.804567	0.0110985	0.0243656
ENSG00000082212	ME2	0.210951	3.59134e-05	0.000129786
ENSG00000082213	C5orf22	0.115601	0.0341353	0.0652752
ENSG00000082258	CCNT2	-0.0415854	0.454399	0.562338
ENSG00000082269	FAM135A	0.487512	5.15477e-22	9.61291e-21
ENSG00000082438	COBLL1	0.00399862	0.944622	0.964077
ENSG00000082458	DLG3	-0.28704	1.99806e-08	1.14725e-07
ENSG00000082497	SERTAD4	0.454335	0.0278603	0.0546509
ENSG00000082512	TRAF5	0.536531	0.00497827	0.011951
ENSG00000082515	MRPL22	-0.214575	0.000274961	0.000861154
ENSG00000082516	GEMIN5	0.198081	0.000127738	0.000421998
ENSG00000082641	NFE2L1	-0.348382	8.99057e-05	0.000304532
ENSG00000082684	SEMA5B	-0.327245	0.317399	0.424434
ENSG00000082701	GSK3B	0.0312161	0.407802	0.516549
ENSG00000082781	ITGB5	0.803436	3.08118e-35	1.19794e-33
ENSG00000082805	ERC1	0.293887	1.25251e-17	1.65441e-16
ENSG00000082898	XPO1	-0.025865	0.360504	0.469174
ENSG00000082996	RNF13	-0.0578163	0.159426	0.241739
ENSG00000083093	PALB2	-0.0568308	0.377214	0.486773
ENSG00000083097	DOPEY1	0.0562395	0.308947	0.415445
ENSG00000083099	LYRM2	0.00802729	0.871494	0.912144
ENSG00000083123	BCKDHB	-0.678042	9.52444e-38	4.22427e-36
ENSG00000083168	KAT6A	0.136224	0.00305769	0.0077283
ENSG00000083223	ZCCHC6	-0.353339	1.64312e-18	2.33778e-17
ENSG00000083290	ULK2	0.150977	0.00677339	0.0157722
ENSG00000083307	GRHL2	-0.0108689	0.788248	0.851604
ENSG00000083312	TNPO1	0.174298	1.32624e-06	5.9413e-06
ENSG00000083444	PLOD1	0.191311	0.000115965	0.000385718
ENSG00000083454	P2RX5	1.05794	9.67013e-09	5.77383e-08
ENSG00000083457	ITGAE	0.0440068	0.602053	0.697094
ENSG00000083520	DIS3	-0.117838	0.0100376	0.0223018
ENSG00000083535	PIBF1	-0.338754	1.21357e-07	6.27701e-07
ENSG00000083544	TDRD3	-0.231612	0.000249574	0.000786859
ENSG00000083635	NUFIP1	0.0430035	0.60535	0.699967
ENSG00000083642	PDS5B	0.106188	0.180318	0.268155
ENSG00000083720	OXCT1	0.0799467	0.146981	0.226191
ENSG00000083750	RRAGB	-0.503956	5.19887e-09	3.20406e-08
ENSG00000083799	CYLD	-0.0235139	0.54736	0.648412
ENSG00000083807	SLC27A5	0.341221	0.00134621	0.00369443
ENSG00000083812	ZNF324	-0.0612639	0.395274	0.5041
ENSG00000083814	ZNF671	0.067582	0.635122	0.725443
ENSG00000083817	ZNF416	-0.0667037	0.462162	0.569986
ENSG00000083828	ZNF586	-0.293082	0.00356141	0.00887505
ENSG00000083838	ZNF446	-0.290227	0.000265137	0.000832454
ENSG00000083844	ZNF264	0.0921717	0.1409	0.218314
ENSG00000083845	RPS5	-0.121709	0.00155419	0.00421248
ENSG00000083857	FAT1	0.11719	0.0797932	0.135534
ENSG00000083896	YTHDC1	-0.0145416	0.781668	0.846299
ENSG00000083937	CHMP2B	-0.0290324	0.510908	0.615597
ENSG00000084070	SMAP2	0.370107	4.93029e-09	3.05097e-08
ENSG00000084072	PPIE	-0.0729978	0.137488	0.214059
ENSG00000084073	ZMPSTE24	0.290382	2.69333e-20	4.41321e-19
ENSG00000084090	STARD7	0.0110752	0.799078	0.859549
ENSG00000084092	NOA1	-0.225672	0.000299358	0.000930434
ENSG00000084093	REST	-0.0410301	0.338821	0.447188
ENSG00000084112	SSH1	0.410468	7.94676e-19	1.1646e-17
ENSG00000084207	GSTP1	0.0461584	0.167879	0.252537
ENSG00000084234	APLP2	0.0132251	0.717196	0.795109
ENSG00000084444	FAM234B	0.0416128	0.593953	0.690019
ENSG00000084463	WBP11	0.0821041	0.0589033	0.104732
ENSG00000084623	EIF3I	0.134324	0.00523192	0.0125004
ENSG00000084636	COL16A1	-0.0566725	0.276059	0.379142
ENSG00000084652	TXLNA	0.0608863	0.216439	0.312081
ENSG00000084674	APOB	-1.57874	5.54659e-08	3.01101e-07
ENSG00000084676	NCOA1	0.000677323	0.990283	0.994051
ENSG00000084693	AGBL5	-0.250633	7.60295e-09	4.5951e-08
ENSG00000084731	KIF3C	-0.296053	3.41726e-10	2.42414e-09
ENSG00000084733	RAB10	0.0566979	0.130575	0.204898
ENSG00000084754	HADHA	-0.142229	0.000971185	0.00274648
ENSG00000084764	MAPRE3	-0.473164	8.14402e-11	6.15543e-10
ENSG00000084774	CAD	1.05049	4.4052e-108	2.29739e-105
ENSG00000085063	CD59	0.921122	3.77216e-32	1.24564e-30
ENSG00000085117	CD82	-0.124165	7.91347e-06	3.15954e-05
ENSG00000085185	BCORL1	0.0101206	0.884867	0.921863
ENSG00000085224	ATRX	-0.119296	0.0112163	0.0245919
ENSG00000085231	AK6	-0.0208544	0.783	0.847427
ENSG00000085274	MYNN	-0.0413051	0.478353	0.58543
ENSG00000085276	MECOM	-0.109975	0.237902	0.337305
ENSG00000085365	SCAMP1	-0.330017	5.53223e-21	9.46487e-20
ENSG00000085377	PREP	0.186152	5.02224e-08	2.74994e-07
ENSG00000085382	HACE1	-0.174852	0.0185511	0.0383027
ENSG00000085415	SEH1L	0.00521019	0.897928	0.931048
ENSG00000085433	WDR47	-0.308191	1.48463e-09	9.77519e-09
ENSG00000085449	WDFY1	-0.0111166	0.765895	0.833818
ENSG00000085465	OVGP1	-0.656995	0.014591	0.031024
ENSG00000085491	SLC25A24	-0.21869	2.51875e-10	1.81484e-09
ENSG00000085511	MAP3K4	0.0513708	0.115714	0.185035
ENSG00000085514	PILRA	-0.217061	0.482494	0.589342
ENSG00000085552	IGSF9	-0.0420112	0.572028	0.670423
ENSG00000085644	ZNF213	0.279525	0.00366381	0.00910473
ENSG00000085662	AKR1B1	0.0609706	0.143048	0.221167
ENSG00000085719	CPNE3	-0.308269	5.05971e-15	5.48946e-14
ENSG00000085721	RRN3	0.139416	0.00158555	0.00428823
ENSG00000085733	CTTN	0.247877	2.72246e-14	2.78394e-13
ENSG00000085760	MTIF2	0.0884497	0.0318166	0.0613925
ENSG00000085788	DDHD2	0.107108	0.0178793	0.037108
ENSG00000085831	TTC39A	0.191105	0.225215	0.322522
ENSG00000085832	EPS15	0.0692117	0.0603927	0.106959
ENSG00000085840	ORC1	1.51628	2.14145e-08	1.2254e-07
ENSG00000085871	MGST2	-0.552643	1.19671e-34	4.54751e-33
ENSG00000085872	CHERP	0.262225	4.57799e-08	2.51956e-07
ENSG00000085978	ATG16L1	0.212446	0.000232152	0.000735766
ENSG00000085982	USP40	-0.322451	1.17138e-12	1.04642e-11
ENSG00000085998	POMGNT1	-0.0243714	0.719593	0.796773
ENSG00000085999	RAD54L	1.66583	2.70526e-06	1.15414e-05
ENSG00000086015	MAST2	0.418921	9.25985e-18	1.24375e-16
ENSG00000086061	DNAJA1	-0.452277	2.45364e-20	4.03357e-19
ENSG00000086062	B4GALT1	-0.0829401	0.224912	0.32221
ENSG00000086065	CHMP5	-0.521473	1.85936e-19	2.86072e-18
ENSG00000086102	NFX1	0.0189997	0.633114	0.723532
ENSG00000086189	DIMT1	-0.0299581	0.493053	0.598998
ENSG00000086200	IPO11	0.129765	0.00701686	0.0162765
ENSG00000086232	EIF2AK1	-0.0671895	0.0409932	0.0765693
ENSG00000086300	SNX10	0.599657	0.000392453	0.0011933
ENSG00000086475	SEPHS1	0.11393	0.0189143	0.0389887
ENSG00000086504	MRPL28	0.0059121	0.889746	0.925101
ENSG00000086544	ITPKC	-0.0361452	0.479242	0.586222
ENSG00000086548	CEACAM6	1.34338	3.2879e-16	3.92472e-15
ENSG00000086570	FAT2	-0.246504	5.96748e-07	2.80548e-06
ENSG00000086589	RBM22	0.108933	0.0112787	0.0247074
ENSG00000086598	TMED2	0.286049	0.00013131	0.000432854
ENSG00000086619	ERO1B	0.883706	3.52642e-08	1.96368e-07
ENSG00000086666	ZFAND6	-0.353339	6.90546e-17	8.65988e-16
ENSG00000086696	HSD17B2	-0.199947	0.0018333	0.00487964
ENSG00000086712	TXLNG	0.191329	0.0005335	0.00158894
ENSG00000086730	LAT2	0.75376	0.0645605	0.113352
ENSG00000086758	HUWE1	0.263919	7.10785e-06	2.85674e-05
ENSG00000086827	ZW10	0.105693	0.0516612	0.0935493
ENSG00000086848	ALG9	0.210526	0.0093274	0.0209299
ENSG00000087008	ACOX3	-0.338577	1.89028e-07	9.51682e-07
ENSG00000087053	MTMR2	0.111234	0.0230902	0.0465559
ENSG00000087074	PPP1R15A	0.975277	1.18791e-33	4.25733e-32
ENSG00000087076	HSD17B14	-0.79961	0.000649032	0.00190343
ENSG00000087077	TRIP6	-0.216252	3.17366e-08	1.77509e-07
ENSG00000087086	FTL	-0.19676	0.00997056	0.022179
ENSG00000087087	SRRT	-0.0814068	0.0618459	0.109169
ENSG00000087088	BAX	-0.220171	4.64798e-07	2.21475e-06
ENSG00000087095	NLK	-0.153201	0.0227028	0.0458543
ENSG00000087111	PIGS	-0.0575122	0.132768	0.207823
ENSG00000087128	TMPRSS11E	-0.0332456	0.820308	0.874918
ENSG00000087152	ATXN7L3	-0.0788695	0.0950511	0.157385
ENSG00000087157	PGS1	-0.179286	0.00209381	0.00548438
ENSG00000087191	PSMC5	0.0433125	0.220378	0.316825
ENSG00000087206	UIMC1	-0.229577	5.86384e-06	2.38336e-05
ENSG00000087245	MMP2	-0.468728	0.000248317	0.000783222
ENSG00000087253	LPCAT2	-0.110265	0.039818	0.0746736
ENSG00000087258	GNAO1	-1.23258	1.62224e-16	1.98355e-15
ENSG00000087263	OGFOD1	0.490749	1.05384e-27	2.7864e-26
ENSG00000087266	SH3BP2	-0.527386	4.14185e-24	8.81033e-23
ENSG00000087269	NOP14	0.176631	9.56429e-05	0.000322592
ENSG00000087274	ADD1	-0.107777	0.000123517	0.000408856
ENSG00000087299	L2HGDH	-0.0619095	0.317588	0.424648
ENSG00000087301	TXNDC16	-0.689519	2.60505e-11	2.07035e-10
ENSG00000087302	RTRAF	0.052413	0.148045	0.227565
ENSG00000087303	NID2	0.413468	0.00759658	0.0174739
ENSG00000087338	GMCL1	0.0825715	0.0795748	0.135284
ENSG00000087365	SF3B2	0.104595	0.00101026	0.0028474
ENSG00000087448	KLHL42	0.317994	3.42624e-09	2.14925e-08
ENSG00000087460	GNAS	0.215416	1.01894e-17	1.36135e-16
ENSG00000087470	DNM1L	0.169608	7.39744e-07	3.42976e-06
ENSG00000087494	PTHLH	1.65637	3.53553e-79	7.0357e-77
ENSG00000087495	PHACTR3	1.15869	2.40702e-28	6.53568e-27
ENSG00000087502	ERGIC2	-0.126647	0.00460253	0.0111392
ENSG00000087510	TFAP2C	-0.308329	1.24289e-08	7.32272e-08
ENSG00000087586	AURKA	0.175301	0.180364	0.268196
ENSG00000087842	PIR	-0.690158	5.53817e-16	6.48793e-15
ENSG00000087884	AAMDC	-0.840767	1.9369e-16	2.35102e-15
ENSG00000087903	RFX2	-0.13377	0.0797639	0.135514
ENSG00000087995	METTL2A	0.150572	0.0143442	0.0305853
ENSG00000088002	SULT2B1	1.52315	6.90999e-38	3.09192e-36
ENSG00000088035	ALG6	0.052397	0.458448	0.566052
ENSG00000088038	CNOT3	0.543273	8.19314e-24	1.70444e-22
ENSG00000088179	PTPN4	0.0490252	0.385676	0.495158
ENSG00000088205	DDX18	0.17109	2.69604e-07	1.32861e-06
ENSG00000088247	KHSRP	0.19668	7.98407e-08	4.24731e-07
ENSG00000088256	GNA11	0.121649	0.00315917	0.00795659
ENSG00000088280	ASAP3	-1.08685	8.00222e-69	1.14175e-66
ENSG00000088298	EDEM2	0.0327814	0.605367	0.699967
ENSG00000088305	DNMT3B	0.236985	0.143823	0.222002
ENSG00000088325	TPX2	0.367792	0.00162668	0.00438694
ENSG00000088340	FER1L4	-0.224387	0.374388	0.483953
ENSG00000088356	PDRG1	0.0121682	0.84509	0.893284
ENSG00000088367	EPB41L1	-1.07534	7.50849e-82	1.72058e-79
ENSG00000088386	SLC15A1	-0.303079	0.170086	0.255323
ENSG00000088387	DOCK9	0.445201	5.53074e-13	5.08465e-12
ENSG00000088448	ANKRD10	-0.37289	1.4539e-07	7.44879e-07
ENSG00000088451	TGDS	-0.0419653	0.619533	0.712375
ENSG00000088538	DOCK3	-0.952299	0.00679871	0.015813
ENSG00000088543	C3orf18	-0.161487	0.54331	0.644776
ENSG00000088682	COQ9	0.0464574	0.316441	0.423452
ENSG00000088726	TMEM40	-0.130243	0.0087511	0.0197953
ENSG00000088727	KIF9	0.169787	0.149914	0.229833
ENSG00000088766	CRLS1	-0.117616	0.0195876	0.0401958
ENSG00000088808	PPP1R13B	-0.312974	5.79341e-11	4.44769e-10
ENSG00000088812	ATRN	0.0382175	0.17264	0.258593
ENSG00000088826	SMOX	0.574492	5.39693e-07	2.54993e-06
ENSG00000088832	FKBP1A	0.316854	2.14843e-29	6.16562e-28
ENSG00000088833	NSFL1C	0.035688	0.277628	0.380813
ENSG00000088836	SLC4A11	0.707455	1.0281e-24	2.28998e-23
ENSG00000088854	C20orf194	-0.0822286	0.104173	0.169573
ENSG00000088876	ZNF343	-0.0264257	0.70547	0.784937
ENSG00000088881	EBF4	0.0928982	0.692702	0.773625
ENSG00000088888	MAVS	-0.200566	5.36827e-08	2.91735e-07
ENSG00000088899	LZTS3	0.623627	6.4359e-09	3.91696e-08
ENSG00000088930	XRN2	-0.175361	1.00512e-08	5.99192e-08
ENSG00000088970	KIZ	-0.274328	9.59745e-08	5.03825e-07
ENSG00000088986	DYNLL1	0.0154757	0.714556	0.792763
ENSG00000089006	SNX5	0.0661777	0.189568	0.279377
ENSG00000089009	RPL6	-0.107611	0.00630381	0.0148019
ENSG00000089022	MAPKAPK5	0.0840539	0.0985325	0.162137
ENSG00000089048	ESF1	0.107398	0.0303399	0.0588132
ENSG00000089050	RBBP9	0.0189042	0.701694	0.781532
ENSG00000089053	ANAPC5	-0.03893	0.235376	0.334313
ENSG00000089057	SLC23A2	0.34258	2.73185e-14	2.78977e-13
ENSG00000089060	SLC8B1	-0.13664	0.0282024	0.0552206
ENSG00000089063	TMEM230	-0.0122855	0.785453	0.849363
ENSG00000089091	DZANK1	-0.207231	0.077103	0.131885
ENSG00000089094	KDM2B	0.0478875	0.360844	0.469455
ENSG00000089123	TASP1	-0.0706545	0.171417	0.257015
ENSG00000089127	OAS1	-0.85529	5.29669e-18	7.26926e-17
ENSG00000089154	GCN1	0.361824	3.09388e-17	3.98229e-16
ENSG00000089157	RPLP0	-0.166841	1.17801e-05	4.57883e-05
ENSG00000089159	PXN	0.111924	0.000367932	0.00112553
ENSG00000089163	SIRT4	-0.238181	0.303683	0.409678
ENSG00000089177	KIF16B	0.00856982	0.843268	0.892358
ENSG00000089195	TRMT6	0.388543	7.37998e-13	6.71165e-12
ENSG00000089220	PEBP1	0.0859547	0.0104217	0.0230704
ENSG00000089234	BRAP	0.084715	0.0602311	0.106717
ENSG00000089248	ERP29	-0.00669385	0.862774	0.905523
ENSG00000089280	FUS	0.306792	1.22205e-16	1.5137e-15
ENSG00000089289	IGBP1	-0.277034	0.000793303	0.00228141
ENSG00000089327	FXYD5	0.225404	2.32712e-09	1.49386e-08
ENSG00000089335	ZNF302	-0.40963	9.6371e-07	4.39938e-06
ENSG00000089351	GRAMD1A	-0.0358066	0.478884	0.585927
ENSG00000089356	FXYD3	-0.377061	5.13989e-21	8.85372e-20
ENSG00000089486	CDIP1	-0.272825	2.71603e-10	1.95048e-09
ENSG00000089505	CMTM1	0.220175	0.312419	0.419219
ENSG00000089597	GANAB	0.0733485	0.296748	0.402332
ENSG00000089639	GMIP	0.47754	1.59363e-09	1.04609e-08
ENSG00000089682	RBM41	-0.401626	1.59277e-15	1.79101e-14
ENSG00000089685	BIRC5	-0.206559	0.411069	0.519773
ENSG00000089693	MLF2	-0.151031	0.00171245	0.00459368
ENSG00000089723	OTUB2	0.392974	1.07846e-05	4.21354e-05
ENSG00000089737	DDX24	-0.0929391	0.00231976	0.00602095
ENSG00000089775	ZBTB25	-0.278646	0.000115091	0.000382978
ENSG00000089818	NECAP1	0.266693	1.95644e-06	8.53697e-06
ENSG00000089820	ARHGAP4	-0.445734	0.162822	0.246203
ENSG00000089876	DHX32	0.0368861	0.405619	0.514215
ENSG00000089902	RCOR1	0.026885	0.448647	0.557546
ENSG00000089916	GPATCH2L	-0.0223716	0.693569	0.774308
ENSG00000090006	LTBP4	0.0877511	0.107864	0.174306
ENSG00000090013	BLVRB	-0.295421	5.57289e-06	2.27304e-05
ENSG00000090020	SLC9A1	0.215381	0.00199646	0.00526219
ENSG00000090054	SPTLC1	-0.107	0.0014886	0.00405431
ENSG00000090060	PAPOLA	-8.95358e-05	0.997546	0.998404
ENSG00000090061	CCNK	-0.109524	0.0537701	0.0968234
ENSG00000090097	PCBP4	-0.0100043	0.846714	0.894443
ENSG00000090238	YPEL3	-0.741388	2.80786e-20	4.5959e-19
ENSG00000090263	MRPS33	-0.223613	9.52309e-06	3.75462e-05
ENSG00000090266	NDUFB2	0.121084	0.0158829	0.0334139
ENSG00000090273	NUDC	0.378762	4.02448e-25	9.1117e-24
ENSG00000090316	MAEA	0.0210899	0.526652	0.630299
ENSG00000090339	ICAM1	-0.405622	5.33061e-06	2.17892e-05
ENSG00000090372	STRN4	0.120195	0.000946663	0.00268265
ENSG00000090376	IRAK3	-0.796725	0.00712553	0.0165058
ENSG00000090432	MUL1	0.285368	1.48612e-10	1.09479e-09
ENSG00000090447	TFAP4	-0.0253409	0.687892	0.76956
ENSG00000090470	PDCD7	0.217964	1.45389e-05	5.57521e-05
ENSG00000090487	SPG21	0.11943	0.00751594	0.0173094
ENSG00000090520	DNAJB11	1.07396	1.14126e-16	1.41711e-15
ENSG00000090530	P3H2	0.683384	7.24188e-16	8.39281e-15
ENSG00000090554	FLT3LG	-0.454985	0.0232695	0.0468737
ENSG00000090565	RAB11FIP3	0.086716	0.0661862	0.11583
ENSG00000090581	GNPTG	0.0228378	0.63833	0.727898
ENSG00000090612	ZNF268	-0.000406151	0.995202	0.99717
ENSG00000090615	GOLGA3	0.329163	2.34287e-08	1.3341e-07
ENSG00000090621	PABPC4	0.0417236	0.157285	0.238978
ENSG00000090661	CERS4	-0.617713	8.88453e-11	6.68173e-10
ENSG00000090674	MCOLN1	0.0250364	0.735339	0.809913
ENSG00000090686	USP48	-0.125666	0.000730931	0.00212058
ENSG00000090776	EFNB1	-0.0839511	0.0961992	0.15891
ENSG00000090857	PDPR	-0.0627385	0.208237	0.302476
ENSG00000090861	AARS	1.1774	1.88251e-12	1.64955e-11
ENSG00000090863	GLG1	-0.104014	0.0229247	0.0462592
ENSG00000090889	KIF4A	-0.260735	0.420559	0.529604
ENSG00000090905	TNRC6A	0.143521	0.000575256	0.00170291
ENSG00000090924	PLEKHG2	0.283349	0.000177664	0.000573653
ENSG00000090932	DLL3	0.741746	0.0386646	0.0728314
ENSG00000090971	NAT14	0.134321	0.107049	0.173264
ENSG00000090975	PITPNM2	0.310052	8.66245e-09	5.20091e-08
ENSG00000090989	EXOC1	-0.0816631	0.0728822	0.125658
ENSG00000091009	RBM27	0.0170474	0.752367	0.822822
ENSG00000091039	OSBPL8	-0.418178	3.88716e-38	1.77612e-36
ENSG00000091073	DTX2	-0.56348	2.44524e-23	4.93091e-22
ENSG00000091127	PUS7	0.576826	4.70083e-21	8.11591e-20
ENSG00000091129	NRCAM	1.27481	1.2056e-58	1.232e-56
ENSG00000091136	LAMB1	-0.889014	4.635e-56	4.40879e-54
ENSG00000091137	SLC26A4	0.650884	0.14754	0.226883
ENSG00000091140	DLD	-0.0582335	0.100899	0.165171
ENSG00000091157	WDR7	0.0266846	0.599165	0.694922
ENSG00000091164	TXNL1	-0.30221	2.43906e-10	1.76162e-09
ENSG00000091262	ABCC6	-0.915456	0.00317588	0.00799335
ENSG00000091317	CMTM6	0.0686115	0.0683633	0.118986
ENSG00000091409	ITGA6	0.199974	1.27226e-06	5.7165e-06
ENSG00000091428	RAPGEF4	0.413637	0.0183472	0.0379542
ENSG00000091436	MAP3K20	0.245427	1.32133e-10	9.79119e-10
ENSG00000091483	FH	0.0614564	0.134374	0.209902
ENSG00000091490	SEL1L3	-0.0406458	0.606285	0.700921
ENSG00000091527	CDV3	0.106514	0.00120571	0.00334406
ENSG00000091542	ALKBH5	0.176752	0.000198349	0.000635287
ENSG00000091592	NLRP1	0.0777822	0.196434	0.287624
ENSG00000091622	PITPNM3	0.232039	0.0182068	0.0376999
ENSG00000091640	SPAG7	-0.123625	0.00883818	0.0199714
ENSG00000091651	ORC6	1.04428	6.38117e-07	2.98696e-06
ENSG00000091656	ZFHX4	-0.00100569	0.994939	0.996982
ENSG00000091732	ZC3HC1	0.131848	0.0861277	0.144604
ENSG00000091831	ESR1	0.131694	0.0800324	0.135848
ENSG00000091844	RGS17	0.0240473	0.856134	0.900442
ENSG00000091947	TMEM101	-0.221644	3.09544e-06	1.311e-05
ENSG00000091986	CCDC80	-0.493755	4.38241e-12	3.71522e-11
ENSG00000092010	PSME1	-0.277943	7.34222e-12	6.13162e-11
ENSG00000092020	PPP2R3C	-0.0650136	0.288	0.392525
ENSG00000092036	HAUS4	-0.212142	0.0148137	0.0314313
ENSG00000092068	SLC7A8	-0.571443	2.5379e-13	2.40045e-12
ENSG00000092094	OSGEP	0.144185	0.156263	0.237758
ENSG00000092096	SLC22A17	-0.0418425	0.882401	0.920184
ENSG00000092098	RNF31	-0.145509	0.0126979	0.0274661
ENSG00000092108	SCFD1	0.130942	0.0235066	0.0472831
ENSG00000092140	G2E3	-0.10409	0.120244	0.191267
ENSG00000092148	HECTD1	0.183854	6.7774e-06	2.73483e-05
ENSG00000092199	HNRNPC	0.0211834	0.451499	0.559802
ENSG00000092201	SUPT16H	0.22945	3.81163e-14	3.86374e-13
ENSG00000092203	TOX4	-0.0314	0.464383	0.572259
ENSG00000092208	GEMIN2	0.139374	0.150351	0.230386
ENSG00000092295	TGM1	-0.343243	0.00654974	0.0153057
ENSG00000092330	TINF2	-0.119182	0.0207177	0.0422398
ENSG00000092439	TRPM7	-0.0229693	0.572361	0.670535
ENSG00000092445	TYRO3	0.981567	1.76043e-32	5.91662e-31
ENSG00000092470	WDR76	1.18566	4.32147e-12	3.66767e-11
ENSG00000092529	CAPN3	0.0620133	0.843611	0.89249
ENSG00000092531	SNAP23	-0.122727	0.0294601	0.0572914
ENSG00000092621	PHGDH	0.656351	2.56729e-13	2.42673e-12
ENSG00000092758	COL9A3	0.650246	2.1397e-06	9.2831e-06
ENSG00000092820	EZR	-0.0415392	0.275607	0.378557
ENSG00000092841	MYL6	0.161459	0.0620465	0.109485
ENSG00000092847	AGO1	0.0414957	0.432729	0.541951
ENSG00000092853	CLSPN	2.20353	4.13422e-15	4.51777e-14
ENSG00000092871	RFFL	0.272979	9.5689e-06	3.77072e-05
ENSG00000092929	UNC13D	0.50349	3.66487e-07	1.77141e-06
ENSG00000092931	MFSD11	-0.423075	1.17473e-15	1.33382e-14
ENSG00000092964	DPYSL2	0.39329	2.89523e-12	2.49359e-11
ENSG00000092969	TGFB2	0.604007	9.41939e-13	8.47969e-12
ENSG00000092978	GPATCH2	0.277769	5.7188e-05	0.000200769
ENSG00000093000	NUP50	0.00722197	0.848223	0.895471
ENSG00000093009	CDC45	1.84741	6.42422e-10	4.42239e-09
ENSG00000093010	COMT	-0.070332	0.0729955	0.125825
ENSG00000093134	VNN3	-0.0740439	0.547157	0.648221
ENSG00000093144	ECHDC1	-0.603243	1.24437e-24	2.75547e-23
ENSG00000093167	LRRFIP2	0.456471	1.49053e-21	2.69973e-20
ENSG00000093183	SEC22C	0.13249	0.00928806	0.0208601
ENSG00000093217	XYLB	0.73513	1.68238e-09	1.10053e-08
ENSG00000094631	HDAC6	-0.337372	6.49159e-06	2.6251e-05
ENSG00000094755	GABRP	0.168278	0.513129	0.617732
ENSG00000094796	KRT31	0.0639331	0.769157	0.836004
ENSG00000094804	CDC6	2.65827	4.24779e-94	1.49404e-91
ENSG00000094841	UPRT	-0.14174	0.0772633	0.132112
ENSG00000094880	CDC23	-0.0191872	0.688714	0.770365
ENSG00000094914	AAAS	0.00266536	0.963182	0.976941
ENSG00000094916	CBX5	0.388711	2.71061e-15	2.99673e-14
ENSG00000094975	SUCO	0.0845709	0.0912218	0.151775
ENSG00000095002	MSH2	0.567057	1.57708e-20	2.61708e-19
ENSG00000095015	MAP3K1	-0.120814	0.0236664	0.0475304
ENSG00000095059	DHPS	-0.0737153	0.104924	0.170426
ENSG00000095066	HOOK2	0.143659	0.0104881	0.0231937
ENSG00000095139	ARCN1	-0.0136429	0.613471	0.706956
ENSG00000095203	EPB41L4B	0.54144	1.07275e-19	1.68302e-18
ENSG00000095209	TMEM38B	0.619139	1.23641e-17	1.63456e-16
ENSG00000095261	PSMD5	-0.0808014	0.0956591	0.158184
ENSG00000095303	PTGS1	-1.04144	2.24811e-10	1.63228e-09
ENSG00000095319	NUP188	0.52015	2.48272e-24	5.38719e-23
ENSG00000095321	CRAT	-0.166821	0.000450178	0.00135708
ENSG00000095380	NANS	0.770456	1.89311e-64	2.33972e-62
ENSG00000095383	TBC1D2	-0.341515	1.25457e-14	1.32224e-13
ENSG00000095397	WHRN	-0.251662	0.029922	0.058085
ENSG00000095485	CWF19L1	0.07793	0.271579	0.374145
ENSG00000095539	SEMA4G	-0.290271	0.0120067	0.0261281
ENSG00000095564	BTAF1	0.148991	0.000492114	0.00147527
ENSG00000095574	IKZF5	0.0117513	0.836923	0.887943
ENSG00000095585	BLNK	-0.590223	7.56116e-07	3.49709e-06
ENSG00000095587	TLL2	-0.490707	0.00517943	0.0123848
ENSG00000095739	BAMBI	0.498475	0.241244	0.341148
ENSG00000095752	IL11	0.523646	1.31548e-05	5.0792e-05
ENSG00000095787	WAC	-0.0491233	0.0895296	0.149519
ENSG00000095794	CREM	0.168632	0.125028	0.197526
ENSG00000095906	NUBP2	0.00937009	0.830204	0.883045
ENSG00000095951	HIVEP1	0.213274	0.00158865	0.00429356
ENSG00000095970	TREM2	-1.08565	1.16408e-08	6.89601e-08
ENSG00000096060	FKBP5	-0.515132	3.6327e-68	5.08712e-66
ENSG00000096063	SRPK1	0.235839	3.48961e-10	2.47199e-09
ENSG00000096070	BRPF3	0.0211792	0.693565	0.774308
ENSG00000096080	MRPS18A	-0.0523059	0.328382	0.436304
ENSG00000096092	TMEM14A	-0.753505	1.71544e-23	3.49653e-22
ENSG00000096093	EFHC1	-0.492777	2.83929e-09	1.80199e-08
ENSG00000096384	HSP90AB1	-0.0424922	0.290536	0.395364
ENSG00000096401	CDC5L	-0.0619887	0.0955226	0.158044
ENSG00000096433	ITPR3	0.632766	3.31686e-73	5.63643e-71
ENSG00000096654	ZNF184	-0.0813962	0.366894	0.475566
ENSG00000096696	DSP	0.100724	0.0338535	0.0647856
ENSG00000096717	SIRT1	-0.159928	0.0168504	0.0352288
ENSG00000096746	HNRNPH3	0.176931	0.00221712	0.00577734
ENSG00000096872	IFT74	-0.275914	0.000120365	0.00039921
ENSG00000096968	JAK2	-0.133518	0.0144613	0.0307742
ENSG00000097007	ABL1	-0.0242014	0.691164	0.772135
ENSG00000097021	ACOT7	0.346848	1.2062e-09	8.0258e-09
ENSG00000097033	SH3GLB1	-0.198814	7.5184e-08	4.0208e-07
ENSG00000097046	CDC7	1.06509	1.00991e-24	2.25278e-23
ENSG00000097096	SYDE2	0.101939	0.37552	0.484919
ENSG00000099139	PCSK5	-0.517978	0.00886179	0.0200158
ENSG00000099194	SCD	0.424951	3.51688e-11	2.75592e-10
ENSG00000099203	TMED1	-0.122588	0.079649	0.135365
ENSG00000099204	ABLIM1	0.0699762	0.0728773	0.125658
ENSG00000099219	ERMP1	-0.194412	2.21331e-07	1.10257e-06
ENSG00000099246	RAB18	-0.0154064	0.681424	0.764521
ENSG00000099250	NRP1	0.387421	8.45515e-06	3.35984e-05
ENSG00000099251	HSD17B7P2	-0.320045	0.0567518	0.101511
ENSG00000099256	PRTFDC1	-0.194643	0.228734	0.326602
ENSG00000099260	PALMD	-0.720149	1.4556e-07	7.45494e-07
ENSG00000099282	TSPAN15	0.200916	0.165283	0.2493
ENSG00000099284	H2AFY2	0.15862	0.00136089	0.00373271
ENSG00000099290	WASHC2A	0.0108497	0.805041	0.863501
ENSG00000099308	MAST3	-0.415598	2.19252e-09	1.41466e-08
ENSG00000099326	MZF1	0.0939758	0.323126	0.430721
ENSG00000099330	OCEL1	-0.200267	0.0454597	0.0838454
ENSG00000099331	MYO9B	0.230542	1.9385e-06	8.46849e-06
ENSG00000099337	KCNK6	-0.117782	0.00318118	0.00800403
ENSG00000099338	CATSPERG	-0.500867	0.17456	0.261132
ENSG00000099341	PSMD8	0.23585	2.27176e-09	1.46019e-08
ENSG00000099364	FBXL19	0.0973901	0.194322	0.285277
ENSG00000099377	HSD3B7	0.0521813	0.794593	0.856186
ENSG00000099381	SETD1A	0.128438	0.0217337	0.0440499
ENSG00000099385	BCL7C	0.121038	0.0298183	0.0578972
ENSG00000099622	CIRBP	-0.0398345	0.430388	0.539778
ENSG00000099624	ATP5F1D	0.295417	8.92363e-05	0.000302468
ENSG00000099625	CBARP	1.05488	3.81007e-12	3.24274e-11
ENSG00000099725	PRKY	-0.559371	7.14959e-16	8.29221e-15
ENSG00000099783	HNRNPM	0.123289	0.0214789	0.0436152
ENSG00000099785	2021-03-02	-0.262081	0.00041188	0.0012491
ENSG00000099795	NDUFB7	-0.0358668	0.545073	0.64631
ENSG00000099797	TECR	-0.0259565	0.58599	0.68308
ENSG00000099800	TIMM13	0.197183	0.000138325	0.000453804
ENSG00000099804	CDC34	0.102592	0.0323165	0.0622617
ENSG00000099810	MTAP	0.10313	0.0443619	0.0820508
ENSG00000099812	MISP	0.0376009	0.301582	0.407389
ENSG00000099814	CEP170B	0.558402	6.35983e-17	7.98225e-16
ENSG00000099817	POLR2E	0.115564	0.0019296	0.00510732
ENSG00000099821	POLRMT	0.408437	2.63625e-08	1.49105e-07
ENSG00000099822	HCN2	0.560292	0.0243022	0.048598
ENSG00000099840	IZUMO4	-0.0674494	0.735008	0.809658
ENSG00000099849	RASSF7	-0.365823	2.35751e-05	8.77123e-05
ENSG00000099860	GADD45B	0.361498	4.49983e-07	2.14822e-06
ENSG00000099875	MKNK2	0.355443	2.8742e-05	0.000105548
ENSG00000099889	ARVCF	0.165713	0.0892243	0.149092
ENSG00000099899	TRMT2A	0.144996	0.00431676	0.0105369
ENSG00000099901	RANBP1	0.59504	1.36243e-29	3.94738e-28
ENSG00000099904	ZDHHC8	0.635438	1.43371e-32	4.84006e-31
ENSG00000099910	KLHL22	0.0117895	0.842101	0.891498
ENSG00000099917	MED15	0.050525	0.0931054	0.154535
ENSG00000099940	SNAP29	-0.125527	0.00234394	0.0060712
ENSG00000099942	CRKL	-0.00237337	0.95574	0.971889
ENSG00000099949	LZTR1	0.345931	9.41955e-11	7.07004e-10
ENSG00000099953	MMP11	0.0718422	0.732696	0.807733
ENSG00000099956	SMARCB1	0.19268	1.07671e-05	4.2078e-05
ENSG00000099958	DERL3	2.11254	9.80274e-13	8.81955e-12
ENSG00000099968	BCL2L13	0.0551672	0.153196	0.233751
ENSG00000099974	DDTL	0.628002	0.00452117	0.0109651
ENSG00000099977	DDT	0.478112	6.76011e-06	2.72858e-05
ENSG00000099991	CABIN1	0.15995	0.00692147	0.0160701
ENSG00000099992	TBC1D10A	-0.142717	0.0552892	0.0992279
ENSG00000099994	SUSD2	-0.0278663	0.874188	0.913888
ENSG00000099995	SF3A1	0.075393	0.0388022	0.0730541
ENSG00000099999	RNF215	-0.0748467	0.31695	0.423984
ENSG00000100003	SEC14L2	-0.200463	4.81598e-07	2.28759e-06
ENSG00000100014	SPECC1L	0.58831	1.45322e-16	1.78833e-15
ENSG00000100023	PPIL2	0.22011	1.33072e-06	5.95616e-06
ENSG00000100028	SNRPD3	0.00554023	0.871181	0.91188
ENSG00000100029	PES1	0.0604227	0.149125	0.228808
ENSG00000100030	MAPK1	-0.00401759	0.889211	0.924736
ENSG00000100031	GGT1	-0.256565	0.00164701	0.00443384
ENSG00000100034	PPM1F	0.306061	5.32497e-08	2.89742e-07
ENSG00000100036	SLC35E4	0.435388	0.00643113	0.0150634
ENSG00000100038	TOP3B	-0.265434	0.216941	0.312657
ENSG00000100056	ESS2	-0.0951314	0.126883	0.200005
ENSG00000100058	CRYBB2P1	0.395532	0.00203333	0.00534355
ENSG00000100065	CARD10	0.804793	3.03875e-63	3.61874e-61
ENSG00000100068	LRP5L	-0.389637	0.0260681	0.051685
ENSG00000100075	SLC25A1	0.0994399	0.0426371	0.0792484
ENSG00000100077	GRK3	-0.0767344	0.282134	0.385944
ENSG00000100083	GGA1	0.0602474	0.150714	0.230802
ENSG00000100084	HIRA	0.179704	0.00414748	0.0101713
ENSG00000100092	SH3BP1	-0.25014	4.77299e-07	2.26931e-06
ENSG00000100097	LGALS1	-0.0722312	0.162726	0.246082
ENSG00000100099	HPS4	0.160916	0.00308269	0.00778341
ENSG00000100100	PIK3IP1	-1.20817	6.39556e-44	3.86906e-42
ENSG00000100104	SRRD	0.300311	2.88692e-06	1.2268e-05
ENSG00000100105	PATZ1	-0.102016	0.195721	0.286829
ENSG00000100106	TRIOBP	0.0695605	0.0986413	0.162299
ENSG00000100109	TFIP11	-0.0390414	0.384625	0.494144
ENSG00000100116	GCAT	0.224541	0.0232081	0.0467626
ENSG00000100124	ANKRD54	0.0724342	0.313906	0.42073
ENSG00000100129	EIF3L	-0.02908	0.642661	0.731677
ENSG00000100138	SNU13	0.33722	2.0121e-19	3.0863e-18
ENSG00000100139	MICALL1	0.182421	1.96901e-07	9.89347e-07
ENSG00000100147	CCDC134	0.255638	0.0848347	0.142877
ENSG00000100150	DEPDC5	0.14426	0.0750381	0.128846
ENSG00000100151	PICK1	0.062396	0.275179	0.378174
ENSG00000100154	TTC28	-0.500897	1.56011e-08	9.082e-08
ENSG00000100162	CENPM	1.07437	0.000603821	0.00177946
ENSG00000100170	SLC5A1	1.65105	3.92489e-07	1.88924e-06
ENSG00000100196	KDELR3	0.170923	0.122484	0.194217
ENSG00000100201	DDX17	-0.704265	2.69533e-87	7.69134e-85
ENSG00000100207	TCF20	0.141924	0.000117826	0.000391132
ENSG00000100209	HSCB	-0.43465	1.19069e-07	6.16715e-07
ENSG00000100211	CBY1	0.175709	0.00690611	0.0160393
ENSG00000100216	TOMM22	0.0552133	0.236436	0.335509
ENSG00000100219	XBP1	0.881071	2.12824e-21	3.81368e-20
ENSG00000100220	RTCB	0.0462784	0.187604	0.277082
ENSG00000100221	JOSD1	0.227836	2.6416e-09	1.68146e-08
ENSG00000100225	FBXO7	0.0422476	0.257831	0.358932
ENSG00000100226	GTPBP1	0.00943013	0.864679	0.90702
ENSG00000100227	POLDIP3	-0.0419068	0.266549	0.368524
ENSG00000100228	RAB36	-0.383325	0.0328646	0.0631888
ENSG00000100234	TIMP3	-0.41597	3.53908e-29	1.00047e-27
ENSG00000100239	PPP6R2	-0.0376863	0.377508	0.48707
ENSG00000100241	SBF1	0.155855	0.00133574	0.00366971
ENSG00000100242	SUN2	-0.182982	2.30129e-06	9.91306e-06
ENSG00000100243	CYB5R3	0.124232	1.32629e-05	5.11704e-05
ENSG00000100246	DNAL4	-0.0846557	0.301631	0.407419
ENSG00000100258	LMF2	0.0157807	0.764223	0.832589
ENSG00000100263	RHBDD3	0.386021	0.000173238	0.000560319
ENSG00000100266	PACSIN2	0.063941	0.186891	0.276219
ENSG00000100271	TTLL1	-0.436503	2.7331e-06	1.16503e-05
ENSG00000100280	AP1B1	0.295711	3.53952e-16	4.21178e-15
ENSG00000100281	HMGXB4	-0.0492946	0.326219	0.433887
ENSG00000100284	TOM1	-0.431801	9.9765e-24	2.06408e-22
ENSG00000100288	CHKB	0.0130912	0.928062	0.952305
ENSG00000100290	BIK	-0.162581	0.01424	0.030376
ENSG00000100292	HMOX1	-0.306765	0.0191025	0.039333
ENSG00000100294	MCAT	0.314066	8.18421e-05	0.000278842
ENSG00000100296	THOC5	0.0614675	0.257909	0.359007
ENSG00000100297	MCM5	2.01937	1.28575e-18	1.84669e-17
ENSG00000100298	APOBEC3H	-1.64478	2.2492e-05	8.38888e-05
ENSG00000100299	ARSA	0.119193	0.0157684	0.0331871
ENSG00000100300	TSPO	0.110838	0.0814206	0.137905
ENSG00000100302	RASD2	-0.907269	9.47103e-19	1.38129e-17
ENSG00000100304	TTLL12	0.183924	4.98118e-09	3.07743e-08
ENSG00000100307	CBX7	-0.258999	0.0112476	0.0246466
ENSG00000100311	PDGFB	1.0791	9.74971e-18	1.30722e-16
ENSG00000100316	RPL3	-0.0363977	0.54032	0.642151
ENSG00000100319	ZMAT5	0.0592227	0.548229	0.649238
ENSG00000100320	RBFOX2	-0.200038	1.91139e-09	1.24175e-08
ENSG00000100321	SYNGR1	-0.749719	1.29988e-06	5.83364e-06
ENSG00000100324	TAB1	-0.0829382	0.0811342	0.137503
ENSG00000100325	ASCC2	0.124643	0.0036946	0.0091677
ENSG00000100330	MTMR3	-0.108238	0.128363	0.201905
ENSG00000100335	MIEF1	0.267028	5.10315e-09	3.14636e-08
ENSG00000100336	APOL4	-2.01989	3.5224e-09	2.20865e-08
ENSG00000100342	APOL1	-1.30184	6.82159e-20	1.08372e-18
ENSG00000100344	PNPLA3	0.379345	0.0661027	0.115697
ENSG00000100345	MYH9	0.422795	1.88923e-36	8.02603e-35
ENSG00000100347	SAMM50	-0.18515	2.70308e-05	9.96862e-05
ENSG00000100348	TXN2	-0.165083	4.30288e-05	0.0001537
ENSG00000100350	FOXRED2	0.137557	0.149583	0.229419
ENSG00000100353	EIF3D	0.00256383	0.95159	0.968887
ENSG00000100354	TNRC6B	-0.0561757	0.304272	0.410143
ENSG00000100359	SGSM3	0.110761	0.0579871	0.103432
ENSG00000100360	IFT27	-0.428049	0.000144315	0.000472325
ENSG00000100364	KIAA0930	-0.147507	4.75429e-06	1.96084e-05
ENSG00000100372	SLC25A17	-0.144066	0.0216772	0.043965
ENSG00000100376	FAM118A	-0.337214	8.88726e-07	4.07553e-06
ENSG00000100379	KCTD17	0.0237169	0.764576	0.832682
ENSG00000100380	ST13	-0.206153	8.96031e-06	3.54475e-05
ENSG00000100387	RBX1	-0.140734	0.00986139	0.0219814
ENSG00000100393	EP300	0.110433	0.0190996	0.039333
ENSG00000100395	L3MBTL2	0.132839	0.0121268	0.0263464
ENSG00000100399	CHADL	-0.250373	0.125167	0.197725
ENSG00000100401	RANGAP1	0.342826	1.29654e-17	1.71108e-16
ENSG00000100403	ZC3H7B	0.0600606	0.0875138	0.146703
ENSG00000100410	PHF5A	-0.0450741	0.43155	0.540832
ENSG00000100412	ACO2	-0.0363272	0.500186	0.605718
ENSG00000100413	POLR3H	0.0915592	0.0490452	0.0894548
ENSG00000100416	TRMU	0.0145761	0.834685	0.886496
ENSG00000100417	PMM1	-0.240042	3.13593e-05	0.000114449
ENSG00000100418	DESI1	0.381037	4.41266e-27	1.11787e-25
ENSG00000100422	CERK	-0.270568	1.67856e-07	8.51326e-07
ENSG00000100425	BRD1	-0.0149216	0.722226	0.799017
ENSG00000100426	ZBED4	0.104275	0.017155	0.0357767
ENSG00000100429	HDAC10	0.0697655	0.550611	0.651176
ENSG00000100439	ABHD4	-0.334383	1.9166e-08	1.10257e-07
ENSG00000100441	KHNYN	0.077842	0.0532485	0.0960442
ENSG00000100442	FKBP3	-0.074368	0.113806	0.182564
ENSG00000100445	SDR39U1	-0.082499	0.413551	0.522375
ENSG00000100461	RBM23	-0.018905	0.714856	0.792922
ENSG00000100462	PRMT5	0.186322	1.32419e-05	5.11023e-05
ENSG00000100478	AP4S1	-0.209249	0.0129293	0.0279187
ENSG00000100479	POLE2	2.16734	1.0944e-13	1.06305e-12
ENSG00000100483	VCPKMT	-0.126652	0.276762	0.379833
ENSG00000100485	SOS2	-0.208095	6.57199e-05	0.000228118
ENSG00000100490	CDKL1	1.15607	2.46391e-10	1.77811e-09
ENSG00000100503	NIN	0.0516608	0.277355	0.380473
ENSG00000100504	PYGL	-0.181784	1.33539e-08	7.82808e-08
ENSG00000100519	PSMC6	-0.162662	1.08778e-05	4.24666e-05
ENSG00000100522	GNPNAT1	0.435859	1.10715e-15	1.25804e-14
ENSG00000100523	DDHD1	0.153385	0.0877076	0.146931
ENSG00000100526	CDKN3	-0.320341	0.314233	0.42106
ENSG00000100528	CNIH1	0.102203	0.00442287	0.0107664
ENSG00000100532	CGRRF1	0.0255435	0.783837	0.847918
ENSG00000100554	ATP6V1D	0.0424225	0.309336	0.415746
ENSG00000100558	PLEK2	1.05688	3.52581e-29	9.98584e-28
ENSG00000100564	PIGH	0.189678	0.018406	0.0380498
ENSG00000100567	PSMA3	-0.148276	0.00559107	0.013283
ENSG00000100568	VTI1B	0.0830906	0.0123011	0.0266687
ENSG00000100575	TIMM9	-0.06491	0.224489	0.321882
ENSG00000100577	GSTZ1	-0.306908	4.49209e-05	0.000160043
ENSG00000100578	KIAA0586	0.181152	0.0050451	0.0120867
ENSG00000100580	TMED8	0.109297	0.072536	0.125218
ENSG00000100583	SAMD15	0.0214496	0.936663	0.958369
ENSG00000100591	AHSA1	0.236844	1.41513e-12	1.25307e-11
ENSG00000100592	DAAM1	-0.156979	0.0101174	0.0224659
ENSG00000100596	SPTLC2	0.222459	0.000314066	0.000971556
ENSG00000100599	RIN3	0.250682	6.01107e-06	2.44058e-05
ENSG00000100600	LGMN	0.0797199	0.0466473	0.0857639
ENSG00000100601	ALKBH1	-0.0194643	0.805151	0.863501
ENSG00000100603	SNW1	-0.0527799	0.143286	0.221377
ENSG00000100605	ITPK1	0.0559858	0.175976	0.262834
ENSG00000100612	DHRS7	-0.0438756	0.412433	0.521153
ENSG00000100614	PPM1A	-0.158301	1.93734e-05	7.28682e-05
ENSG00000100625	SIX4	0.0575496	0.364828	0.473212
ENSG00000100628	ASB2	0.267981	0.25627	0.357285
ENSG00000100629	CEP128	-0.321403	0.0484105	0.0885106
ENSG00000100632	ERH	0.0194828	0.588632	0.685386
ENSG00000100644	HIF1A	-0.0470335	0.0824599	0.139514
ENSG00000100647	SUSD6	-0.156423	0.000336937	0.00103616
ENSG00000100650	SRSF5	-0.28324	1.3536e-10	1.00156e-09
ENSG00000100664	EIF5	0.0980128	0.000555667	0.00165041
ENSG00000100697	DICER1	0.111034	0.0171401	0.0357505
ENSG00000100711	ZFYVE21	0.05922	0.288735	0.393267
ENSG00000100714	MTHFD1	0.460307	1.56409e-20	2.59948e-19
ENSG00000100722	ZC3H14	-0.125293	0.00208462	0.00546314
ENSG00000100726	TELO2	0.214607	0.000545001	0.00162093
ENSG00000100731	PCNX1	-0.263499	2.29145e-10	1.66215e-09
ENSG00000100739	BDKRB1	-1.39964	3.49691e-11	2.74312e-10
ENSG00000100744	GSKIP	-0.110625	0.0133879	0.0288308
ENSG00000100749	VRK1	0.269202	0.0369626	0.0700441
ENSG00000100764	PSMC1	-0.163205	0.00112473	0.00313788
ENSG00000100767	PAPLN	-0.840814	3.89482e-22	7.32652e-21
ENSG00000100784	RPS6KA5	-0.988893	3.03265e-43	1.79163e-41
ENSG00000100796	PPP4R3A	0.0269184	0.434382	0.54357
ENSG00000100802	C14orf93	-0.359287	6.5751e-06	2.65674e-05
ENSG00000100804	PSMB5	0.00789	0.821071	0.875608
ENSG00000100811	YY1	-0.0651582	0.133735	0.209034
ENSG00000100813	ACIN1	-0.21054	6.54628e-08	3.53214e-07
ENSG00000100814	CCNB1IP1	-0.0598766	0.164464	0.248338
ENSG00000100815	TRIP11	0.0976139	0.010185	0.0225928
ENSG00000100823	APEX1	-0.256622	1.58068e-06	6.99627e-06
ENSG00000100836	PABPN1	-0.00863444	0.844392	0.893048
ENSG00000100842	EFS	-0.0318285	0.800615	0.860311
ENSG00000100852	ARHGAP5	-0.081993	0.00386352	0.00954301
ENSG00000100865	CINP	0.115934	0.0398206	0.0746736
ENSG00000100883	SRP54	-0.13109	0.00201708	0.0053073
ENSG00000100888	CHD8	0.0974457	0.00291135	0.00739772
ENSG00000100889	PCK2	1.52234	1.00186e-19	1.57507e-18
ENSG00000100890	KIAA0391	-0.0959366	0.405122	0.513714
ENSG00000100897	DCAF11	-0.3911	2.61876e-13	2.4723e-12
ENSG00000100902	PSMA6	-0.322981	1.3855e-09	9.17041e-09
ENSG00000100906	NFKBIA	-0.558879	3.62993e-73	6.0999e-71
ENSG00000100908	EMC9	0.188328	0.0255762	0.0508564
ENSG00000100911	PSME2	-0.181212	0.00143957	0.00392926
ENSG00000100916	BRMS1L	-0.322318	3.73975e-05	0.000134763
ENSG00000100918	REC8	-0.343139	0.0158275	0.0333068
ENSG00000100926	TM9SF1	0.39359	3.00381e-05	0.000109999
ENSG00000100934	SEC23A	0.138744	0.000697275	0.00203034
ENSG00000100938	GMPR2	-0.277568	3.28694e-06	1.38821e-05
ENSG00000100941	PNN	-0.0409077	0.298785	0.40455
ENSG00000100949	RABGGTA	-0.276978	9.04148e-11	6.79639e-10
ENSG00000100968	NFATC4	-1.06522	3.7436e-21	6.5379e-20
ENSG00000100979	PLTP	-0.160966	0.000162304	0.000526756
ENSG00000100982	PCIF1	0.0856906	0.115374	0.184597
ENSG00000100983	GSS	-0.0370091	0.499703	0.605327
ENSG00000100985	MMP9	2.66291	5.32802e-42	2.99558e-40
ENSG00000100991	TRPC4AP	-0.046099	0.151694	0.231974
ENSG00000100994	PYGB	1.28001	1.3809e-146	1.49177e-143
ENSG00000100997	ABHD12	0.105563	0.0121695	0.0264252
ENSG00000101000	PROCR	0.130131	0.00744344	0.0171712
ENSG00000101003	GINS1	1.03258	1.88123e-13	1.79393e-12
ENSG00000101004	NINL	0.33415	8.09053e-05	0.000276086
ENSG00000101017	CD40	-0.484539	5.38069e-10	3.74149e-09
ENSG00000101019	UQCC1	-0.217657	3.09298e-07	1.51141e-06
ENSG00000101040	ZMYND8	-0.418007	2.70193e-31	8.51332e-30
ENSG00000101052	IFT52	-0.226099	1.3017e-05	5.03115e-05
ENSG00000101057	MYBL2	1.02412	0.000245294	0.00077417
ENSG00000101079	NDRG3	-0.339274	2.3159e-16	2.79758e-15
ENSG00000101084	C20orf24	0.287884	1.61163e-05	6.13808e-05
ENSG00000101096	NFATC2	4.60706	6.6887e-08	3.60513e-07
ENSG00000101098	RIMS4	0.0891794	0.85776	0.901762
ENSG00000101104	PABPC1L	0.328829	0.00432365	0.0105486
ENSG00000101109	STK4	0.117756	0.00504518	0.0120867
ENSG00000101115	SALL4	-0.035409	0.910331	0.940436
ENSG00000101126	ADNP	-0.175948	8.34632e-14	8.19674e-13
ENSG00000101132	PFDN4	-0.260763	7.55027e-05	0.000259052
ENSG00000101138	CSTF1	-0.113037	0.00810125	0.0184746
ENSG00000101146	RAE1	-0.0645544	0.180732	0.268612
ENSG00000101150	TPD52L2	-0.00810742	0.792827	0.854778
ENSG00000101152	DNAJC5	0.000625176	0.98475	0.990557
ENSG00000101158	NELFCD	0.130924	0.004107	0.0100818
ENSG00000101160	CTSZ	0.307344	4.19226e-16	4.95729e-15
ENSG00000101161	PRPF6	-0.015271	0.660358	0.747269
ENSG00000101166	PRELID3B	0.156097	7.85359e-05	0.000268546
ENSG00000101181	MTG2	0.104388	0.0584733	0.104102
ENSG00000101182	PSMA7	0.16986	3.31727e-09	2.08957e-08
ENSG00000101187	SLCO4A1	2.02869	1.25533e-28	3.45193e-27
ENSG00000101189	MRGBP	0.111255	0.0248172	0.0494816
ENSG00000101190	TCFL5	0.137826	0.0305795	0.0592397
ENSG00000101191	DIDO1	0.138824	0.00170965	0.00458696
ENSG00000101193	GID8	-0.139783	0.000129764	0.000428132
ENSG00000101199	ARFGAP1	0.129375	0.0010872	0.00304215
ENSG00000101213	PTK6	0.56515	7.04455e-25	1.5784e-23
ENSG00000101216	GMEB2	0.390232	1.00555e-12	9.02551e-12
ENSG00000101220	C20orf27	0.29086	1.28846e-09	8.55807e-09
ENSG00000101224	CDC25B	-0.943232	1.99431e-14	2.06926e-13
ENSG00000101230	ISM1	-0.486547	0.0758842	0.130166
ENSG00000101236	RNF24	-0.0440513	0.536343	0.638864
ENSG00000101246	ARFRP1	0.426503	9.23944e-27	2.29454e-25
ENSG00000101247	NDUFAF5	-0.0204493	0.79974	0.860028
ENSG00000101255	TRIB3	2.62365	1.49639e-19	2.31879e-18
ENSG00000101266	CSNK2A1	0.144153	9.69005e-06	3.81647e-05
ENSG00000101276	SLC52A3	0.419747	2.84687e-06	1.21074e-05
ENSG00000101290	CDS2	-0.118588	0.0124929	0.0270459
ENSG00000101294	HM13	0.348974	2.56113e-22	4.85394e-21
ENSG00000101298	SNPH	0.104075	0.180111	0.267873
ENSG00000101307	SIRPB1	-0.0527181	0.671446	0.756256
ENSG00000101310	SEC23B	0.602293	1.08242e-41	5.97466e-40
ENSG00000101311	FERMT1	0.318451	3.71004e-09	2.3215e-08
ENSG00000101333	PLCB4	0.353719	0.0601366	0.106574
ENSG00000101335	MYL9	2.25421	1.38937e-71	2.23542e-69
ENSG00000101337	TM9SF4	-0.0142593	0.748282	0.819361
ENSG00000101342	TLDC2	-0.378759	0.282624	0.386475
ENSG00000101343	CRNKL1	-0.0346024	0.398117	0.507085
ENSG00000101346	POFUT1	0.180348	9.80298e-05	0.000330422
ENSG00000101347	SAMHD1	-0.574456	0.000306875	0.000951256
ENSG00000101350	KIF3B	-0.0592928	0.0463355	0.0852655
ENSG00000101353	MROH8	-0.15371	0.524854	0.628723
ENSG00000101361	NOP56	0.313041	1.56642e-17	2.04935e-16
ENSG00000101363	MANBAL	0.136353	0.00118935	0.0033011
ENSG00000101365	IDH3B	-0.154282	0.000228151	0.00072369
ENSG00000101367	MAPRE1	0.159814	7.36976e-08	3.94829e-07
ENSG00000101384	JAG1	0.436524	1.21339e-22	2.35575e-21
ENSG00000101391	CDK5RAP1	0.119571	0.0184566	0.0381232
ENSG00000101400	SNTA1	-0.0514838	0.543598	0.644988
ENSG00000101407	TTI1	0.308336	1.52103e-09	1.00018e-08
ENSG00000101412	E2F1	2.3788	4.43622e-21	7.6942e-20
ENSG00000101413	RPRD1B	0.105726	0.00943415	0.0211538
ENSG00000101417	PXMP4	-0.319912	1.19395e-08	7.05912e-08
ENSG00000101421	CHMP4B	-0.119204	0.00179206	0.00478432
ENSG00000101439	CST3	0.108415	0.00771719	0.0177082
ENSG00000101442	ACTR5	0.181564	0.0673342	0.117466
ENSG00000101443	WFDC2	-0.234634	0.00419086	0.0102611
ENSG00000101444	AHCY	0.275644	1.10175e-05	4.29678e-05
ENSG00000101447	FAM83D	0.325779	0.00150779	0.00409625
[truncated: 13,126 more rows]

## Sheet: GCN2 KO-Wounded vs Unwounded
GCN2 KO NTERT- Wounded (HDW) vs Unwounded
ID	Gene.name	log2FoldChange	pvalue	padj
ENSG00000000003	TSPAN6	-0.369538	0.000209515	0.00218987
ENSG00000000419	DPM1	-0.110825	0.386735	0.545957
ENSG00000000457	SCYL3	-0.288723	0.000276252	0.00270998
ENSG00000000460	C1orf112	-0.11702	0.44381	0.60187
ENSG00000000971	CFH	-0.262706	0.0496847	0.127976
ENSG00000001036	FUCA2	0.0570571	0.323657	0.483938
ENSG00000001084	GCLC	-0.203157	0.0148562	0.0534416
ENSG00000001167	NFYA	0.215518	0.0215893	0.0699498
ENSG00000001460	STPG1	0.0591623	0.489551	0.643486
ENSG00000001461	NIPAL3	0.25182	4.02091e-05	0.000615971
ENSG00000001497	LAS1L	0.416803	0.000149611	0.00170345
ENSG00000001617	SEMA3F	-0.0713271	0.382934	0.542562
ENSG00000001629	ANKIB1	0.15751	0.0540372	0.135616
ENSG00000001630	CYP51A1	0.00176115	0.983742	0.990403
ENSG00000001631	KRIT1	0.0797896	0.182967	0.326035
ENSG00000002016	RAD52	-0.0897879	0.389562	0.548501
ENSG00000002079	MYH16	1.18865	0.000200311	0.00211785
ENSG00000002330	BAD	-0.386868	0.00183946	0.0112037
ENSG00000002549	LAP3	-0.204382	0.02257	0.0721842
ENSG00000002586	CD99	-0.0635591	0.173932	0.314119
ENSG00000002587	HS3ST1	0.645232	0.000112593	0.00137376
ENSG00000002746	HECW1	-0.697668	0.0311207	0.0910624
ENSG00000002822	MAD1L1	0.197332	0.0589487	0.144499
ENSG00000002834	LASP1	0.162311	0.0657249	0.156481
ENSG00000002919	SNX11	-0.113523	0.276631	0.432411
ENSG00000003056	M6PR	-0.0661632	0.22654	0.378382
ENSG00000003096	KLHL13	-0.00160325	0.987862	0.992708
ENSG00000003137	CYP26B1	0.91558	0.000343758	0.00317598
ENSG00000003147	ICA1	-0.478089	1.67518e-07	7.34272e-06
ENSG00000003249	DBNDD1	-0.0366459	0.678954	0.793727
ENSG00000003393	ALS2	0.321527	0.00123251	0.00828015
ENSG00000003400	CASP10	-0.00806168	0.921442	0.954287
ENSG00000003402	CFLAR	0.434756	2.24732e-10	2.452e-08
ENSG00000003436	TFPI	-0.233585	0.182658	0.325598
ENSG00000003509	NDUFAF7	0.0728344	0.394602	0.553807
ENSG00000003756	RBM5	0.227082	0.000674699	0.00523401
ENSG00000003987	MTMR7	0.0555733	0.794457	0.874364
ENSG00000003989	SLC7A2	0.140073	0.263186	0.418525
ENSG00000004059	ARF5	-0.297672	0.000181534	0.00197608
ENSG00000004139	SARM1	0.38069	0.0935713	0.201092
ENSG00000004142	POLDIP2	-0.0734482	0.099354	0.209949
ENSG00000004455	AK2	-0.167792	0.0738161	0.169492
ENSG00000004478	FKBP4	0.227442	0.0172593	0.0591366
ENSG00000004487	KDM1A	-0.0278654	0.719168	0.821861
ENSG00000004534	RBM6	0.280669	0.000913409	0.00657463
ENSG00000004660	CAMKK1	0.110427	0.507486	0.658217
ENSG00000004700	RECQL	0.0274638	0.783071	0.867245
ENSG00000004766	VPS50	-0.196079	0.032038	0.0926915
ENSG00000004777	ARHGAP33	0.367063	0.164133	0.301177
ENSG00000004779	NDUFAB1	-0.334313	0.0652916	0.155523
ENSG00000004799	PDK4	3.22242	7.78571e-10	7.28877e-08
ENSG00000004838	ZMYND10	-0.0510012	0.902837	NA
ENSG00000004864	SLC25A13	-0.00192223	0.980403	0.989076
ENSG00000004866	ST7	0.0101965	0.90469	0.94455
ENSG00000004897	CDC27	-0.0772363	0.379309	0.53939
ENSG00000004961	HCCS	-0.199858	0.0698547	0.163278
ENSG00000004975	DVL2	0.166832	0.0239729	0.0754615
ENSG00000005001	PRSS22	0.129704	0.100369	0.211563
ENSG00000005007	UPF1	0.353804	0.000301438	0.00290629
ENSG00000005020	SKAP2	-0.1821	0.0191299	0.063876
ENSG00000005022	SLC25A5	-0.424657	7.88142e-05	0.00103722
ENSG00000005059	MCUB	-0.374584	0.00132635	0.00871932
ENSG00000005073	HOXA11	0.305334	0.0405814	0.110436
ENSG00000005075	POLR2J	-0.280247	5.4244e-05	0.000779562
ENSG00000005100	DHX33	0.465535	1.61522e-06	4.66597e-05
ENSG00000005156	LIG3	0.299115	0.0114674	0.0441605
ENSG00000005175	RPAP3	0.166543	0.0106523	0.0417987
ENSG00000005187	ACSM3	-0.517187	0.106795	0.220872
ENSG00000005189	REXO5	-0.478729	0.17084	0.310481
ENSG00000005194	CIAPIN1	0.0392989	0.643686	0.768843
ENSG00000005206	SPPL2B	0.103488	0.418613	0.57752
ENSG00000005238	FAM214B	-0.17163	0.0184882	0.0621989
ENSG00000005243	COPZ2	-0.559957	0.0209245	0.0681383
ENSG00000005302	MSL3	-0.181309	0.10135	0.212988
ENSG00000005339	CREBBP	0.370037	0.00718086	0.0309389
ENSG00000005379	TSPOAP1	0.119157	0.759007	NA
ENSG00000005436	GCFC2	0.137269	0.100921	0.212342
ENSG00000005448	WDR54	-0.378451	0.0002733	0.00269005
ENSG00000005469	CROT	-0.145797	0.0862383	0.189588
ENSG00000005483	KMT2E	0.188017	0.0534006	0.134501
ENSG00000005486	RHBDD2	-0.0701385	0.327169	0.487412
ENSG00000005700	IBTK	0.00631501	0.940603	0.965887
ENSG00000005801	ZNF195	-0.239725	0.0318163	0.0922789
ENSG00000005810	MYCBP2	0.560035	0.00240616	0.0136367
ENSG00000005812	FBXL3	-0.20167	0.0230517	0.0733686
ENSG00000005882	PDK2	-0.338152	5.50411e-05	0.00078528
ENSG00000005884	ITGA3	0.211522	0.0187767	0.0630156
ENSG00000005889	ZFX	-0.0260495	0.74391	0.839264
ENSG00000005893	LAMP2	-0.227511	0.0102624	0.0406263
ENSG00000006007	GDE1	-0.205369	0.00109256	0.00757302
ENSG00000006015	REX1BD	0.0498849	0.810779	0.884942
ENSG00000006016	CRLF1	0.122819	0.653746	0.776042
ENSG00000006025	OSBPL7	-0.036254	0.864462	0.919837
ENSG00000006042	TMEM98	-0.253285	5.39032e-05	0.000776474
ENSG00000006047	YBX2	-0.670072	0.0448779	0.118906
ENSG00000006062	MAP3K14	0.212283	0.129742	0.253696
ENSG00000006118	TMEM132A	0.164424	0.0529174	0.133735
ENSG00000006125	AP2B1	0.130351	0.109637	0.225001
ENSG00000006194	ZNF263	0.0501754	0.507868	0.658375
ENSG00000006282	SPATA20	-0.0587755	0.516321	0.666435
ENSG00000006327	TNFRSF12A	0.237451	0.0512389	0.130845
ENSG00000006377	DLX6	-0.38399	0.0202567	0.0665864
ENSG00000006432	MAP3K9	0.66547	6.15044e-07	2.14925e-05
ENSG00000006451	RALA	-0.0999432	0.335966	0.496469
ENSG00000006453	BAIAP2L1	0.00278793	0.962921	0.978732
ENSG00000006459	KDM7A	0.27692	0.00143609	0.00932354
ENSG00000006530	AGK	0.0965973	0.161554	0.298033
ENSG00000006534	ALDH3B1	-0.458356	0.000200069	0.00211741
ENSG00000006555	TTC22	-0.17237	0.0408249	0.110999
ENSG00000006576	PHTF2	-0.0650366	0.450051	0.607464
ENSG00000006607	FARP2	0.270945	0.00379722	0.0192066
ENSG00000006625	GGCT	0.0130058	0.895909	0.939583
ENSG00000006634	DBF4	-0.151357	0.218705	0.368461
ENSG00000006652	IFRD1	-0.114846	0.284706	0.441589
ENSG00000006695	COX10	-0.0411316	0.587241	0.72419
ENSG00000006704	GTF2IRD1	-0.103355	0.282294	0.43915
ENSG00000006712	PAF1	0.067978	0.517273	0.667231
ENSG00000006715	VPS41	-0.0815735	0.125594	0.248177
ENSG00000006740	ARHGAP44	0.0592245	0.851154	0.912003
ENSG00000006744	ELAC2	0.150907	0.0305769	0.0897656
ENSG00000006756	ARSD	-0.188246	0.0562888	0.139581
ENSG00000006757	PNPLA4	-0.550485	1.18926e-06	3.68089e-05
ENSG00000006831	ADIPOR2	-0.085385	0.11319	0.230207
ENSG00000006837	CDKL3	-0.293258	0.218097	0.367845
ENSG00000007038	PRSS21	-0.125543	0.385073	0.544726
ENSG00000007047	MARK4	-0.0769711	0.398693	0.557834
ENSG00000007080	CCDC124	0.12042	0.333447	0.494036
ENSG00000007168	PAFAH1B1	0.0439212	0.43601	0.594188
ENSG00000007202	KIAA0100	0.354522	0.00130435	0.0085933
ENSG00000007255	TRAPPC6A	-0.615128	0.000492529	0.00415702
ENSG00000007341	ST7L	-0.171557	0.0877338	0.191974
ENSG00000007372	PAX6	-0.0646712	0.74735	0.84154
ENSG00000007376	RPUSD1	-0.00996834	0.904756	0.944553
ENSG00000007384	RHBDF1	0.0875554	0.282697	0.439461
ENSG00000007392	LUC7L	0.251034	0.0373763	0.103933
ENSG00000007516	BAIAP3	-0.381936	0.206062	0.354123
ENSG00000007520	TSR3	0.0501852	0.465352	0.622466
ENSG00000007541	PIGQ	0.0606392	0.563146	0.704269
ENSG00000007545	CRAMP1	0.239605	0.082162	0.182929
ENSG00000007866	TEAD3	-0.0878545	0.260367	0.415655
ENSG00000007923	DNAJC11	0.264021	0.00139654	0.0091018
ENSG00000007944	MYLIP	-0.3981	2.99102e-07	1.18748e-05
ENSG00000007952	NOX1	0.0170381	0.967014	NA
ENSG00000008018	PSMB1	-0.30755	0.00175197	0.0108141
ENSG00000008056	SYN1	-0.106918	0.580325	0.719053
ENSG00000008083	JARID2	0.43987	1.78024e-05	0.000321418
ENSG00000008086	CDKL5	0.404488	0.00563938	0.0258389
ENSG00000008118	CAMK1G	1.2819	0.000749931	0.00565457
ENSG00000008128	CDK11A	0.245861	0.030727	0.0901017
ENSG00000008130	NADK	0.0809584	0.19827	0.344914
ENSG00000008256	CYTH3	0.393685	3.09001e-05	0.000496957
ENSG00000008277	ADAM22	0.0454501	0.906567	0.945208
ENSG00000008282	SYPL1	0.0552829	0.400421	0.559507
ENSG00000008283	CYB561	0.0718998	0.249803	0.405238
ENSG00000008294	SPAG9	0.302348	0.00988589	0.0395071
ENSG00000008300	CELSR3	0.235267	0.0698743	0.163278
ENSG00000008311	AASS	0.0328786	0.757362	0.849325
ENSG00000008323	PLEKHG6	0.0733323	0.736237	0.833765
ENSG00000008324	SS18L2	-0.302169	0.0302596	0.0890582
ENSG00000008382	MPND	0.107496	0.375806	0.535614
ENSG00000008394	MGST1	-0.246771	0.00425783	0.0208775
ENSG00000008405	CRY1	0.219088	0.0568815	0.140797
ENSG00000008441	NFIX	0.467438	5.99169e-05	0.000841575
ENSG00000008513	ST3GAL1	0.393012	0.000160857	0.00180545
ENSG00000008516	MMP25	-0.103025	0.602989	0.736189
ENSG00000008517	IL32	0.0385539	0.831255	0.898657
ENSG00000008710	PKD1	0.191542	0.149706	0.281937
ENSG00000008735	MAPK8IP2	0.203558	0.230481	0.383234
ENSG00000008838	MED24	0.193639	0.00626536	0.0280306
ENSG00000008853	RHOBTB2	0.252933	0.0610917	0.148219
ENSG00000008869	HEATR5B	0.286848	0.00072584	0.0055206
ENSG00000008952	SEC62	0.00612328	0.952376	0.972256
ENSG00000008988	RPS20	-0.44191	1.04108e-05	0.00020996
ENSG00000009307	CSDE1	-0.071966	0.268344	0.423795
ENSG00000009335	UBE3C	0.167151	0.000671201	0.0052122
ENSG00000009413	REV3L	0.397379	0.00226368	0.0130338
ENSG00000009724	MASP2	0.0791167	0.81094	0.884991
ENSG00000009780	FAM76A	-0.235698	0.0865588	0.190033
ENSG00000009790	TRAF3IP3	-0.0027233	0.989639	0.993701
ENSG00000009830	POMT2	0.192511	0.0317596	0.092236
ENSG00000009844	VTA1	-0.256503	0.000409219	0.00360407
ENSG00000009954	BAZ1B	0.386622	0.000752208	0.00566716
ENSG00000010017	RANBP9	-0.0457725	0.576258	0.715417
ENSG00000010030	ETV7	-0.523059	0.00233216	0.0133038
ENSG00000010072	SPRTN	0.130008	0.358354	0.519183
ENSG00000010165	METTL13	0.156492	0.0319154	0.0924582
ENSG00000010219	DYRK4	-0.244064	0.0116952	0.0447676
ENSG00000010244	ZNF207	-0.108674	0.0844645	0.186516
ENSG00000010256	UQCRC1	-0.287313	0.000149115	0.00169909
ENSG00000010270	STARD3NL	-0.336251	0.00226198	0.013029
ENSG00000010278	CD9	-0.170509	0.162161	0.298694
ENSG00000010292	NCAPD2	-0.085328	0.527357	0.674472
ENSG00000010310	GIPR	0.507585	0.0584206	0.143483
ENSG00000010318	PHF7	-0.177077	0.25547	0.410952
ENSG00000010322	NISCH	0.0451032	0.584364	0.722318
ENSG00000010361	FUZ	-0.285522	0.0355485	0.0999312
ENSG00000010404	IDS	0.333283	6.70491e-05	0.000918174
ENSG00000010438	PRSS3	-0.307804	0.000198542	0.00210566
ENSG00000010539	ZNF200	-0.135548	0.1619	0.298345
ENSG00000010626	LRRC23	-0.215323	0.0440387	0.117359
ENSG00000010704	HFE	-0.294077	0.00760237	0.0323053
ENSG00000010803	SCMH1	-0.0550395	0.593554	0.728953
ENSG00000010810	FYN	-0.0428192	0.584465	0.722318
ENSG00000010818	HIVEP2	0.504187	0.000184958	0.00200219
ENSG00000011007	ELOA	0.037379	0.550316	0.693255
ENSG00000011009	LYPLA2	0.153733	0.0328875	0.094536
ENSG00000011021	CLCN6	0.426604	0.000977038	0.00692633
ENSG00000011028	MRC2	0.140845	0.359586	0.520221
ENSG00000011052	NME1-NME2	-0.441291	0.0377966	0.104886
ENSG00000011105	TSPAN9	-0.167755	0.0828371	0.183813
ENSG00000011114	BTBD7	0.167694	0.0321053	0.0928329
ENSG00000011132	APBA3	-0.0804428	0.477866	0.63395
ENSG00000011143	MKS1	-0.0820463	0.333362	0.493968
ENSG00000011198	ABHD5	-0.322589	8.73656e-06	0.000182757
ENSG00000011201	ANOS1	0.0351379	0.850641	0.91159
ENSG00000011243	AKAP8L	0.172295	0.104813	0.218052
ENSG00000011258	MBTD1	0.0285341	0.763745	0.853932
ENSG00000011260	UTP18	-0.0717777	0.499426	0.651256
ENSG00000011275	RNF216	0.20293	0.00515502	0.0241656
ENSG00000011295	TTC19	0.118579	0.0615307	0.148998
ENSG00000011304	PTBP1	0.36598	0.00110273	0.00763651
ENSG00000011332	DPF1	0.174239	0.586005	0.723313
ENSG00000011347	SYT7	0.162137	0.167819	0.306296
ENSG00000011376	LARS2	0.217779	0.0120929	0.0458531
ENSG00000011405	PIK3C2A	0.192372	0.013393	0.049505
ENSG00000011422	PLAUR	0.553411	1.43935e-08	9.24967e-07
ENSG00000011426	ANLN	0.0519051	0.707292	0.813745
ENSG00000011451	WIZ	0.266657	0.00273734	0.0150469
ENSG00000011454	RABGAP1	-0.0711387	0.273053	0.428376
ENSG00000011465	DCN	-0.511196	0.0341009	0.0970605
ENSG00000011478	QPCTL	-0.119566	0.232677	0.38587
ENSG00000011485	PPP5C	0.036994	0.523477	0.671834
ENSG00000011523	CEP68	0.0475341	0.675857	0.791631
ENSG00000011566	MAP4K3	0.0930277	0.129515	0.253415
ENSG00000011638	TMEM159	-0.512871	3.22726e-08	1.7863e-06
ENSG00000012048	BRCA1	-0.0923665	0.483917	0.6394
ENSG00000012061	ERCC1	0.0685719	0.39459	0.553807
ENSG00000012171	SEMA3B	0.603126	0.000174571	0.00193476
ENSG00000012174	MBTPS2	0.024843	0.754347	0.846938
ENSG00000012211	PRICKLE3	-0.0473941	0.646574	0.770968
ENSG00000012232	EXTL3	0.184084	0.096796	0.205863
ENSG00000012660	ELOVL5	0.0326551	0.546126	0.690062
ENSG00000012779	ALOX5	-0.67059	0.0629526	0.151474
ENSG00000012817	KDM5D	0.303484	0.000307978	0.00294316
ENSG00000012822	CALCOCO1	-0.157227	0.0104197	0.0411632
ENSG00000012963	UBR7	-0.171647	0.0544946	0.136522
ENSG00000012983	MAP4K5	0.278119	0.000646337	0.00507631
ENSG00000013016	EHD3	0.430167	0.00330262	0.0172656
ENSG00000013275	PSMC4	-0.0545618	0.538913	0.683889
ENSG00000013288	MAN2B2	0.0623924	0.559639	0.701387
ENSG00000013306	SLC25A39	-0.0492891	0.329831	0.490462
ENSG00000013364	MVP	0.0673654	0.448062	0.605644
ENSG00000013374	NUB1	-0.0883454	0.0934825	0.201043
ENSG00000013375	PGM3	-0.158367	0.282798	0.439572
ENSG00000013392	RWDD2A	-0.336657	0.0494274	0.127529
ENSG00000013441	CLK1	0.272584	0.0624247	0.150754
ENSG00000013503	POLR3B	0.105113	0.11322	0.230207
ENSG00000013523	ANGEL1	0.2323	0.0179113	0.0607431
ENSG00000013561	RNF14	-0.347336	0.0029518	0.015937
ENSG00000013563	DNASE1L1	-0.040054	0.675299	0.791208
ENSG00000013573	DDX11	0.34843	0.000696942	0.00536101
ENSG00000013583	HEBP1	0.111389	0.275707	0.431603
ENSG00000013588	GPRC5A	0.649163	1.98733e-10	2.19999e-08
ENSG00000013619	MAMLD1	0.857913	0.000246948	0.00248687
ENSG00000013810	TACC3	0.0130287	0.929225	0.958741
ENSG00000014123	UFL1	-0.0683065	0.35246	0.512699
ENSG00000014138	POLA2	0.0117713	0.930756	0.959348
ENSG00000014164	ZC3H3	0.116596	0.191027	0.335858
ENSG00000014216	CAPN1	-0.0262125	0.710484	0.815932
ENSG00000014257	ACPP	-0.547164	0.0246583	0.0768216
ENSG00000014641	MDH1	-0.314299	0.0045061	0.0217711
ENSG00000014824	SLC30A9	-0.23414	0.00176555	0.0108566
ENSG00000014914	MTMR11	0.0099597	0.931282	0.95976
ENSG00000014919	COX15	-0.089595	0.149857	0.281984
ENSG00000015133	CCDC88C	0.303945	0.00401872	0.0199761
ENSG00000015153	YAF2	-0.0847099	0.530227	0.677001
ENSG00000015171	ZMYND11	0.196273	0.0116569	0.0446662
ENSG00000015285	WAS	-0.00195407	0.994392	0.996429
ENSG00000015475	BID	-0.112412	0.22584	0.377378
ENSG00000015479	MATR3	0.108469	0.25608	0.411672
ENSG00000015532	XYLT2	-0.143034	0.0822561	0.183025
ENSG00000015568	RGPD5	0.229618	0.235931	0.389647
ENSG00000015676	NUDCD3	-0.0391004	0.452961	0.610361
ENSG00000016082	ISL1	-0.0604977	0.731594	0.830845
ENSG00000016402	IL20RA	-0.623049	0.000474313	0.00403671
ENSG00000016602	CLCA4	0.248018	0.459326	0.616746
ENSG00000016864	GLT8D1	-0.264719	0.000100369	0.00125721
ENSG00000017260	ATP2C1	-0.0148196	0.743346	0.838871
ENSG00000017483	SLC38A5	-0.0134018	0.810281	0.884643
ENSG00000017797	RALBP1	-0.0264097	0.733118	0.831269
ENSG00000018189	RUFY3	0.227619	0.031765	0.092236
ENSG00000018236	CNTN1	-0.00326261	0.971011	0.983396
ENSG00000018408	WWTR1	0.399199	2.91932e-08	1.65574e-06
ENSG00000018510	AGPS	0.0134637	0.806859	0.882697
ENSG00000018610	CXorf56	-0.103071	0.188154	0.332464
ENSG00000018699	TTC27	0.0155668	0.87208	0.925216
ENSG00000018869	ZNF582	-0.111097	0.617036	0.747322
ENSG00000019144	PHLDB1	0.173352	0.137115	0.264483
ENSG00000019169	MARCO	0.33669	0.218204	0.367971
ENSG00000019186	CYP24A1	1.0504	0.000296518	0.00286433
ENSG00000019485	PRDM11	-0.245368	0.070783	0.164571
ENSG00000019549	SNAI2	0.130854	0.0466253	0.122107
ENSG00000019582	CD74	-0.0217973	0.860628	0.918205
ENSG00000019995	ZRANB1	0.0515796	0.533063	0.679079
ENSG00000020129	NCDN	0.3419	0.000931081	0.00667333
ENSG00000020181	ADGRA2	-0.0618434	0.824376	0.893801
ENSG00000020256	ZFP64	0.081296	0.292555	0.450446
ENSG00000020426	MNAT1	-0.208161	0.092366	0.199377
ENSG00000020577	SAMD4A	0.767484	8.68472e-11	1.029e-08
ENSG00000020922	MRE11	-0.0657578	0.526619	0.673823
ENSG00000021355	SERPINB1	-0.157582	0.117305	0.235855
ENSG00000021574	SPAST	-0.13677	0.0699919	0.163369
ENSG00000021762	OSBPL5	0.038426	0.707258	0.813745
ENSG00000021776	AQR	0.0843084	0.224512	0.375697
ENSG00000021826	CPS1	-0.0400982	0.659996	0.780164
ENSG00000022267	FHL1	0.0431486	0.676181	0.79195
ENSG00000022277	RTF2	-0.174342	0.00976735	0.0391779
ENSG00000022556	NLRP2	0.11075	0.14166	0.270751
ENSG00000022567	SLC45A4	-0.106779	0.49868	0.650792
ENSG00000022840	RNF10	0.0778184	0.331778	0.492246
ENSG00000022976	ZNF839	-0.107098	0.500192	0.651544
ENSG00000023041	ZDHHC6	-0.18426	0.086191	0.189528
ENSG00000023191	RNH1	0.0548321	0.48971	0.643617
ENSG00000023228	NDUFS1	-0.179055	0.029338	0.0872003
ENSG00000023287	RB1CC1	-0.0739845	0.213291	0.36244
ENSG00000023318	ERP44	-0.0626077	0.501747	0.652916
ENSG00000023330	ALAS1	-0.0740898	0.28458	0.441438
ENSG00000023445	BIRC3	-0.211084	0.145454	0.276125
ENSG00000023516	AKAP11	0.282276	0.000657019	0.00514688
ENSG00000023572	GLRX2	-0.167574	0.20196	0.349131
ENSG00000023608	SNAPC1	0.104949	0.521661	0.670422
ENSG00000023697	DERA	-0.481513	1.43803e-05	0.000270249
ENSG00000023734	STRAP	-0.0986101	0.246441	0.401195
ENSG00000023839	ABCC2	-0.372549	0.00369989	0.0188294
ENSG00000023892	DEF6	0.146315	0.263667	0.418992
ENSG00000023902	PLEKHO1	0.272099	0.0651724	0.155382
ENSG00000023909	GCLM	-0.355898	2.87732e-10	3.05157e-08
ENSG00000024048	UBR2	0.00584601	0.933148	0.961069
ENSG00000024422	EHD2	0.245886	0.0103426	0.0409118
ENSG00000024526	DEPDC1	-0.343302	0.285825	0.442825
ENSG00000024862	CCDC28A	-0.435846	2.20289e-06	6.0414e-05
ENSG00000025039	RRAGD	0.0437388	0.71835	0.821297
ENSG00000025156	HSF2	-0.273085	0.021943	0.0708245
ENSG00000025293	PHF20	0.0641	0.334798	0.495177
ENSG00000025423	HSD17B6	-0.238812	0.434866	0.593092
ENSG00000025434	NR1H3	-0.276877	0.0505766	0.129451
ENSG00000025708	TYMP	0.0212157	0.867	0.921403
ENSG00000025770	NCAPH2	-0.135043	0.0434661	0.116365
ENSG00000025772	TOMM34	0.214513	0.0030463	0.0162833
ENSG00000025796	SEC63	0.197245	0.0121451	0.0459907
ENSG00000025800	KPNA6	0.328307	0.000177207	0.00194889
ENSG00000026025	VIM	0.181832	0.0568059	0.140679
ENSG00000026036	RTEL1-TNFRSF6B	0.645718	0.0689354	0.161688
ENSG00000026103	FAS	-0.418455	0.000348218	0.00319678
ENSG00000026297	RNASET2	-0.163257	0.188089	0.332388
ENSG00000026508	CD44	0.322366	0.00208885	0.0122694
ENSG00000026559	KCNG1	0.156934	0.0982984	0.208153
ENSG00000026652	AGPAT4	0.26178	0.00677963	0.0296653
ENSG00000026751	SLAMF7	-0.393697	0.00128738	0.00853342
ENSG00000026950	BTN3A1	-0.298217	5.45136e-05	0.000779955
ENSG00000027001	MIPEP	-0.15647	0.0776002	0.17555
ENSG00000027075	PRKCH	-0.0553107	0.476804	0.63315
ENSG00000027697	IFNGR1	-0.507906	6.80503e-05	0.000927269
ENSG00000027847	B4GALT7	-0.0877428	0.314094	0.473749
ENSG00000028116	VRK2	-0.187576	0.0137764	0.0504915
ENSG00000028203	VEZT	-0.184112	0.0119218	0.0454286
ENSG00000028277	POU2F2	0.149233	0.345718	0.506292
ENSG00000028310	BRD9	0.0909643	0.116227	0.234308
ENSG00000028528	SNX1	-0.0302101	0.640659	0.766482
ENSG00000028839	TBPL1	-0.297956	0.00330252	0.0172656
ENSG00000029153	ARNTL2	0.215818	0.0015405	0.00981393
ENSG00000029363	BCLAF1	0.115094	0.217569	0.367241
ENSG00000029364	SLC39A9	-0.251961	5.37332e-06	0.000124605
ENSG00000029534	ANK1	0.242161	0.0219441	0.0708245
ENSG00000029639	TFB1M	-0.286021	0.011177	0.0433199
ENSG00000029725	RABEP1	0.245557	0.00320773	0.0168899
ENSG00000029993	HMGB3	0.572874	1.69272e-05	0.000308926
ENSG00000030066	NUP160	0.0834173	0.264391	0.419684
ENSG00000030110	BAK1	-0.191997	0.00129236	0.00854397
ENSG00000030419	IKZF2	0.356596	8.03332e-07	2.668e-05
ENSG00000030582	GRN	-0.0754439	0.39925	0.558375
ENSG00000031003	FAM13B	0.273914	0.00570405	0.0260606
ENSG00000031081	ARHGAP31	-0.179532	0.353978	0.514218
ENSG00000031691	CENPQ	-0.231561	0.15997	0.295687
ENSG00000031698	SARS	-0.313178	5.29911e-05	0.000767587
ENSG00000031823	RANBP3	0.0598075	0.388894	0.547731
ENSG00000032219	ARID4A	0.108135	0.250367	0.405625
ENSG00000032389	EIPR1	-0.0604014	0.456277	0.613629
ENSG00000032444	PNPLA6	0.124985	0.170034	0.309387
ENSG00000032742	IFT88	-0.255777	0.0119154	0.0454156
ENSG00000033011	ALG1	-0.0143356	0.861426	0.918604
ENSG00000033030	ZCCHC8	0.0599465	0.400133	0.559198
ENSG00000033050	ABCF2	0.149754	0.00348126	0.0179821
ENSG00000033100	CHPF2	0.136732	0.0638989	0.153168
ENSG00000033170	FUT8	-0.214478	0.00886322	0.0364182
ENSG00000033178	UBA6	-0.000304181	0.997465	0.998307
ENSG00000033327	GAB2	0.0912048	0.388036	0.547234
ENSG00000033627	ATP6V0A1	0.344784	2.78589e-05	0.00045875
ENSG00000033800	PIAS1	0.134448	0.0387532	0.106724
ENSG00000033867	SLC4A7	0.55816	9.97862e-14	2.56501e-11
ENSG00000034053	APBA2	0.290048	0.00358229	0.018342
ENSG00000034152	MAP2K3	0.426746	6.66412e-07	2.297e-05
ENSG00000034239	EFCAB1	-0.517478	0.127015	0.250097
ENSG00000034510	TMSB10	-0.448628	0.000151435	0.00171649
ENSG00000034533	ASTE1	-0.0194998	0.8828	0.932609
ENSG00000034677	RNF19A	0.126396	0.051533	0.131419
ENSG00000034693	PEX3	0.00217324	0.987865	0.992708
ENSG00000034713	GABARAPL2	-0.226422	0.0733615	0.168806
ENSG00000035115	SH3YL1	-0.203284	0.0408227	0.110999
ENSG00000035141	FAM136A	0.0774319	0.303461	0.462681
ENSG00000035403	VCL	0.382093	7.8274e-07	2.62054e-05
ENSG00000035499	DEPDC1B	-0.150967	0.453064	0.610391
ENSG00000035664	DAPK2	-0.763327	2.68543e-06	7.12014e-05
ENSG00000035681	NSMAF	-0.0595854	0.481567	0.637188
ENSG00000035687	ADSS	0.0966667	0.114557	0.231803
ENSG00000035862	TIMP2	0.288809	0.000195506	0.00208366
ENSG00000035928	RFC1	0.0471589	0.493133	0.646401
ENSG00000036054	TBC1D23	-0.22155	0.0358112	0.100558
ENSG00000036257	CUL3	0.00770573	0.913107	0.949091
ENSG00000036448	MYOM2	-0.79258	0.0468507	NA
ENSG00000036549	AC118549.1	-0.0917127	0.129258	0.253174
ENSG00000036672	USP2	0.125352	0.193922	0.339531
ENSG00000037042	TUBG2	0.206834	0.0313796	0.091594
ENSG00000037241	RPL26L1	-0.305547	0.0124942	0.0469676
ENSG00000037474	NSUN2	0.241995	0.000112255	0.00137184
ENSG00000037637	FBXO42	-0.12577	0.116609	0.234828
ENSG00000037749	MFAP3	0.194979	0.0166597	0.0576102
ENSG00000037757	MRI1	0.076398	0.423461	0.582355
ENSG00000037897	METTL1	0.113632	0.342457	0.503168
ENSG00000037965	HOXC8	0.834257	7.13635e-05	0.000965476
ENSG00000038002	AGA	-0.404086	0.00127549	0.00848054
ENSG00000038210	PI4K2B	-0.142243	0.120437	0.240431
ENSG00000038219	BOD1L1	0.503693	0.000352681	0.00322603
ENSG00000038274	MAT2B	-0.387186	3.871e-05	0.000596622
ENSG00000038295	TLL1	0.707781	1.20249e-17	7.92912e-15
ENSG00000038358	EDC4	0.266461	0.00208353	0.0122523
ENSG00000038382	TRIO	0.62984	1.29235e-05	0.000248098
ENSG00000038532	CLEC16A	0.304657	0.0128481	0.0479581
ENSG00000039068	CDH1	0.077185	0.388637	0.547588
ENSG00000039123	MTREX	0.0280842	0.54906	0.692305
ENSG00000039139	DNAH5	0.589347	0.000667127	0.00519386
ENSG00000039319	ZFYVE16	-0.0861693	0.22159	0.372369
ENSG00000039523	RIPOR1	0.199592	0.130285	0.254448
ENSG00000039560	RAI14	0.318682	1.72784e-09	1.46393e-07
ENSG00000039600	SOX30	-0.524559	0.108634	0.223655
ENSG00000039650	PNKP	0.0303534	0.797962	0.876758
ENSG00000040199	PHLPP2	0.473663	0.00410024	0.0202621
ENSG00000040275	SPDL1	0.155018	0.0479527	0.124829
ENSG00000040341	STAU2	-0.22424	0.00273439	0.0150362
ENSG00000040487	PQLC2	0.016337	0.866261	0.921234
ENSG00000040531	CTNS	0.281582	0.00218271	0.0126734
ENSG00000040608	RTN4R	-0.127083	0.552899	0.69541
ENSG00000040633	PHF23	0.0342249	0.629665	0.757356
ENSG00000040731	CDH10	-0.112035	0.52343	0.67183
ENSG00000040933	INPP4A	0.325846	7.02551e-06	0.000154195
ENSG00000041353	RAB27B	-0.0992461	0.236364	0.390108
ENSG00000041357	PSMA4	-0.270893	0.00905461	0.037024
ENSG00000041802	LSG1	0.280993	1.66493e-06	4.78226e-05
ENSG00000041880	PARP3	-0.23065	0.0535611	0.13472
ENSG00000041982	TNC	0.565345	6.4314e-05	0.000887521
ENSG00000041988	THAP3	-0.280567	0.000862829	0.0062761
ENSG00000042088	TDP1	-0.0524923	0.557266	0.699337
ENSG00000042286	AIFM2	-0.0914644	0.342695	0.503421
ENSG00000042317	SPATA7	-0.552064	1.10323e-06	3.46408e-05
ENSG00000042429	MED17	0.0802772	0.307106	0.466741
ENSG00000042445	RETSAT	-0.128194	0.123505	0.245038
ENSG00000042493	CAPG	-0.180118	0.0757124	0.172722
ENSG00000042753	AP2S1	-0.166021	0.00542744	0.0251183
ENSG00000043039	BARX2	-0.220741	0.124295	0.24622
ENSG00000043093	DCUN1D1	-0.133918	0.0397794	0.10878
ENSG00000043143	JADE2	-0.073718	0.616878	0.74731
ENSG00000043514	TRIT1	-0.0585319	0.591665	0.727693
ENSG00000043591	ADRB1	0.0144293	0.955884	0.974228
ENSG00000044090	CUL7	-0.0297265	0.745105	0.839918
ENSG00000044115	CTNNA1	0.0236279	0.723619	0.824957
ENSG00000044446	PHKA2	0.130743	0.0554142	0.137976
ENSG00000044459	CNTLN	-0.279068	0.00842122	0.035058
ENSG00000044574	HSPA5	-0.13833	0.152614	0.285958
ENSG00000046604	DSG2	-0.107187	0.0395839	0.108461
ENSG00000046647	GEMIN8	-0.248375	0.00764744	0.0324666
ENSG00000046651	OFD1	0.0616164	0.482012	0.637498
ENSG00000046653	GPM6B	0.155199	0.657483	0.778268
ENSG00000047056	WDR37	0.163165	0.0193867	0.0645202
ENSG00000047188	YTHDC2	0.160114	0.00117093	0.00797726
ENSG00000047230	CTPS2	-0.0345954	0.720452	0.82253
ENSG00000047249	ATP6V1H	-0.218133	0.000395087	0.00351225
ENSG00000047315	POLR2B	-0.02846	0.594168	0.729425
ENSG00000047346	FAM214A	0.116052	0.144243	0.27434
ENSG00000047365	ARAP2	0.223344	0.00354412	0.0181957
ENSG00000047410	TPR	0.320662	0.00293762	0.0158717
ENSG00000047578	KIAA0556	0.236526	0.0209928	0.0683211
ENSG00000047579	DTNBP1	-0.28129	0.00303739	0.0162572
ENSG00000047597	XK	0.275446	0.0543518	0.13627
ENSG00000047621	C12orf4	-0.246255	0.0564546	0.139946
ENSG00000047634	SCML1	0.325025	0.0113476	0.0438995
ENSG00000047644	WWC3	0.0731767	0.567447	0.708247
ENSG00000047648	ARHGAP6	-0.638044	0.0108009	0.0422137
ENSG00000047849	MAP4	0.151199	0.106109	0.219993
ENSG00000047932	GOPC	0.189338	0.0243764	0.0763244
ENSG00000047936	ROS1	0.155393	0.330423	0.491053
ENSG00000048028	USP28	-0.0841164	0.293312	0.451382
ENSG00000048052	HDAC9	0.198267	0.00883111	0.0363283
ENSG00000048140	TSPAN17	-0.120018	0.0503227	0.129114
ENSG00000048162	NOP16	0.384686	1.78463e-09	1.50365e-07
ENSG00000048342	CC2D2A	0.0706558	0.37312	0.532788
ENSG00000048392	RRM2B	-0.214408	0.0334062	0.0957908
ENSG00000048405	ZNF800	0.268387	7.66095e-05	0.0010165
ENSG00000048471	SNX29	0.286923	0.00871508	0.0359361
ENSG00000048544	MRPS10	-0.409059	3.56453e-05	0.000556742
ENSG00000048649	RSF1	0.271237	0.0155404	0.0551311
ENSG00000048707	VPS13D	0.349883	0.0500765	0.128711
ENSG00000048740	CELF2	0.0806447	0.600045	0.73401
ENSG00000048828	FAM120A	0.218239	0.0125532	0.0471241
ENSG00000048991	R3HDM1	0.157668	0.0554879	0.138069
ENSG00000049089	COL9A2	0.237822	0.259451	0.414867
ENSG00000049130	KITLG	0.00489554	0.951316	0.971691
ENSG00000049167	ERCC8	-0.174248	0.0293956	0.0872604
ENSG00000049192	ADAMTS6	0.707324	0.00173866	0.0107671
ENSG00000049239	H6PD	0.0547972	0.671943	0.789123
ENSG00000049245	VAMP3	-0.0299129	0.619437	0.74928
ENSG00000049246	PER3	-0.102797	0.346132	0.506605
ENSG00000049249	TNFRSF9	-0.483581	0.0397367	0.108695
ENSG00000049283	EPN3	-0.000573233	0.995853	0.997366
ENSG00000049323	LTBP1	0.0561007	0.676395	0.792039
ENSG00000049449	RCN1	-0.133886	0.188885	0.333484
ENSG00000049541	RFC2	-0.223323	0.0287465	0.0857869
ENSG00000049618	ARID1B	0.236561	0.0286351	0.0855219
ENSG00000049656	CLPTM1L	0.0788734	0.194979	0.340789
ENSG00000049759	NEDD4L	0.203572	0.0130632	0.0485489
ENSG00000049768	FOXP3	-0.289478	0.435077	NA
ENSG00000049769	PPP1R3F	0.309894	0.0436515	0.116758
ENSG00000049860	HEXB	-0.106701	0.201138	0.348146
ENSG00000049883	PTCD2	0.180176	0.0100092	0.0399159
ENSG00000050130	JKAMP	-0.297668	0.0033986	0.0176337
ENSG00000050165	DKK3	-0.0672293	0.462372	0.619519
ENSG00000050327	ARHGEF5	0.0969558	0.369196	0.529829
ENSG00000050344	NFE2L3	0.273024	0.0191939	0.0640332
ENSG00000050393	MCUR1	-0.0974032	0.181456	0.324028
ENSG00000050405	LIMA1	0.215827	0.0149835	0.0537462
ENSG00000050426	LETMD1	-0.354479	0.000472972	0.00402756
ENSG00000050438	SLC4A8	0.385831	0.208511	0.357118
ENSG00000050748	MAPK9	-0.190542	0.00125215	0.008362
ENSG00000050820	BCAR1	-0.0244114	0.831614	0.898657
ENSG00000051009	FAM160A2	0.156385	0.121684	0.242219
ENSG00000051108	HERPUD1	-0.0144806	0.914374	0.949952
ENSG00000051128	HOMER3	0.029012	0.819976	0.891388
ENSG00000051180	RAD51	-0.350451	0.170282	0.309688
ENSG00000051382	PIK3CB	0.0570071	0.392049	0.551049
ENSG00000051596	THOC3	-0.140728	0.446919	0.604852
ENSG00000051620	HEBP2	-0.0806773	0.212172	0.361289
ENSG00000051825	MPHOSPH9	0.0468615	0.609134	0.741363
ENSG00000052126	PLEKHA5	0.000514942	0.993802	0.996101
ENSG00000052344	PRSS8	0.0977396	0.164314	0.301292
ENSG00000052723	SIKE1	-0.109037	0.224504	0.375697
ENSG00000052749	RRP12	0.811185	3.04125e-10	3.18094e-08
ENSG00000052795	FNIP2	0.634706	2.21415e-12	4.59998e-10
ENSG00000052802	MSMO1	-0.334357	0.000721303	0.00549712
ENSG00000052841	TTC17	0.0104612	0.866185	0.921218
ENSG00000053108	FSTL4	-0.312289	0.365965	0.526636
ENSG00000053254	FOXN3	0.185411	0.157047	0.291883
ENSG00000053371	AKR7A2	-0.234214	0.000414071	0.00363414
ENSG00000053372	MRTO4	0.108141	0.251677	0.406966
ENSG00000053438	NNAT	0.525626	0.0297017	0.0878768
ENSG00000053501	USE1	-0.2462	0.0385113	0.10629
ENSG00000053524	MCF2L2	0.153071	0.246518	0.401277
ENSG00000053702	NRIP2	0.202899	0.405318	0.564012
ENSG00000053747	LAMA3	0.462443	0.00023409	0.0023875
ENSG00000053770	AP5M1	-0.049078	0.420874	0.579533
ENSG00000053900	ANAPC4	0.0123265	0.863727	0.91957
ENSG00000054116	TRAPPC3	-0.162936	0.11217	0.228867
ENSG00000054118	THRAP3	0.15564	0.152983	0.286362
ENSG00000054148	PHPT1	-0.324789	0.000814353	0.00603051
ENSG00000054179	ENTPD2	0.165956	0.0418414	0.112932
ENSG00000054219	LY75	0.297244	0.295108	0.453318
ENSG00000054267	ARID4B	0.330776	0.000186577	0.00201396
ENSG00000054277	OPN3	-0.0707904	0.653085	0.775379
ENSG00000054282	SDCCAG8	-0.14647	0.13077	0.255147
ENSG00000054392	HHAT	-0.469401	4.68758e-06	0.000111429
ENSG00000054523	KIF1B	0.303668	0.00655703	0.0289586
ENSG00000054598	FOXC1	0.174567	0.0359645	0.100927
ENSG00000054611	TBC1D22A	0.0213028	0.73542	0.832963
ENSG00000054654	SYNE2	0.590726	0.0438066	0.116987
ENSG00000054690	PLEKHH1	0.178401	0.286272	0.443292
ENSG00000054793	ATP9A	0.0133804	0.928388	0.958406
ENSG00000054965	FAM168A	0.20503	0.0464398	0.121768
ENSG00000054967	RELT	0.253521	0.0873372	0.191382
ENSG00000054983	GALC	-0.244686	0.00286625	0.015585
ENSG00000055044	NOP58	0.168541	0.00850244	0.0352799
ENSG00000055070	SZRD1	0.0364548	0.546328	0.690137
ENSG00000055130	CUL1	-0.0680061	0.271613	0.426736
ENSG00000055147	FAM114A2	-0.2688	0.0173474	0.0593216
ENSG00000055163	CYFIP2	-0.223597	0.0258011	0.0795649
ENSG00000055208	TAB2	-0.0726217	0.130611	0.254903
ENSG00000055211	GINM1	-0.402466	1.7763e-05	0.000321089
ENSG00000055332	EIF2AK2	-0.112266	0.270872	0.426014
ENSG00000055483	USP36	0.393417	7.06265e-05	0.000957712
ENSG00000055609	KMT2C	0.500977	0.0512561	0.130867
ENSG00000055732	MCOLN3	-0.227966	0.0507332	0.12975
ENSG00000055917	PUM2	0.0379801	0.618342	0.748246
ENSG00000055950	MRPL43	-0.310026	0.00271015	0.0149306
ENSG00000056050	HPF1	-0.25316	0.0459034	0.120779
ENSG00000056097	ZFR	0.103775	0.17999	0.322054
ENSG00000056277	ZNF280C	0.322233	0.0696725	0.163064
ENSG00000056558	TRAF1	0.402952	0.0514561	0.131275
ENSG00000056586	RC3H2	0.139219	0.100681	0.212015
ENSG00000056736	IL17RB	-0.0167978	0.927801	0.95806
ENSG00000056972	TRAF3IP2	0.109564	0.152938	0.286317
ENSG00000057019	DCBLD2	0.125117	0.108628	0.223655
ENSG00000057149	SERPINB3	-0.18779	0.0429546	0.11524
ENSG00000057252	SOAT1	0.262095	0.00134432	0.00882213
ENSG00000057294	PKP2	0.252197	9.16907e-05	0.00117545
ENSG00000057608	GDI2	-0.313138	0.00124536	0.00833135
ENSG00000057657	PRDM1	0.491535	7.26966e-07	2.45549e-05
ENSG00000057663	ATG5	-0.38799	4.55081e-05	0.000682667
ENSG00000057704	TMCC3	0.317221	3.36822e-05	0.000532108
ENSG00000057757	PITHD1	-0.0921553	0.22443	0.375644
ENSG00000057935	MTA3	-0.39487	0.00106342	0.00740826
ENSG00000058056	USP13	0.233936	0.0658632	0.156663
ENSG00000058063	ATP11B	0.249288	0.00034478	0.00317996
ENSG00000058085	LAMC2	0.483726	9.62165e-13	2.14591e-10
ENSG00000058091	CDK14	0.287807	0.00297966	0.0160474
ENSG00000058262	SEC61A1	0.0863301	0.342976	0.503589
ENSG00000058272	PPP1R12A	0.228005	0.00330795	0.0172875
ENSG00000058453	CROCC	0.0294203	0.801012	0.878645
ENSG00000058600	POLR3E	0.416216	1.19415e-07	5.45497e-06
ENSG00000058668	ATP2B4	0.420546	0.00112142	0.00771661
ENSG00000058673	ZC3H11A	0.310313	0.000674358	0.00523401
ENSG00000058729	RIOK2	-0.171475	0.0335129	0.0959336
ENSG00000058799	YIPF1	-0.23024	0.00146808	0.00948656
ENSG00000058804	NDC1	0.159913	0.0742719	0.170358
ENSG00000059122	FLYWCH1	-0.2778	0.00497644	0.0234971
ENSG00000059145	UNKL	0.0259514	0.863711	0.91957
ENSG00000059378	PARP12	0.154443	0.0142275	0.0516702
ENSG00000059573	ALDH18A1	0.130472	0.111081	0.227225
ENSG00000059588	TARBP1	0.2708	0.0386154	0.106499
ENSG00000059691	GATB	-0.177539	0.0188802	0.0632649
ENSG00000059728	MXD1	0.322209	0.00123868	0.00830499
ENSG00000059758	CDK17	0.0281805	0.663088	0.782477
ENSG00000059769	DNAJC25	-0.0537882	0.674626	0.790923
ENSG00000059804	SLC2A3	-0.0197729	0.885608	0.934015
ENSG00000059915	PSD	0.0994778	0.708976	0.815064
ENSG00000060069	CTDP1	0.334876	0.00959028	0.0387134
ENSG00000060138	YBX3	-0.0175207	0.778285	0.864089
ENSG00000060140	STYK1	0.148314	0.27118	0.426276
ENSG00000060237	WNK1	0.351134	0.0146377	0.0528435
ENSG00000060339	CCAR1	0.20265	2.01738e-05	0.000355349
ENSG00000060491	OGFR	-0.0188837	0.85808	0.916314
ENSG00000060558	GNA15	-0.316782	1.39666e-05	0.000265633
ENSG00000060642	PIGV	-0.213847	0.00443007	0.0215203
ENSG00000060656	PTPRU	0.175362	0.158349	0.29337
ENSG00000060688	SNRNP40	-0.187791	0.0431238	0.115571
ENSG00000060749	QSER1	0.329037	0.0058351	0.0265353
ENSG00000060762	MPC1	-0.503446	3.18859e-05	0.00050957
ENSG00000060971	ACAA1	0.00153351	0.987965	0.992743
ENSG00000060982	BCAT1	-0.0294159	0.733157	0.831269
ENSG00000061273	HDAC7	0.107148	0.388448	0.547459
ENSG00000061656	SPAG4	-0.545239	0.000202027	0.00213217
ENSG00000061676	NCKAP1	0.0455659	0.516047	0.666244
ENSG00000061794	MRPS35	-0.187188	0.0772785	0.175031
ENSG00000061918	GUCY1B1	-0.180827	0.111196	0.227399
ENSG00000061936	SFSWAP	0.0134858	0.866401	0.921254
ENSG00000061938	TNK2	0.398397	0.000776036	0.00580344
ENSG00000061987	MON2	0.117452	0.227622	0.379604
ENSG00000062038	CDH3	0.019945	0.813862	0.887222
ENSG00000062194	GPBP1	-0.189313	0.000523876	0.00435587
ENSG00000062282	DGAT2	0.193886	0.0281372	0.0845511
ENSG00000062370	ZNF112	0.1928	0.178784	0.320349
ENSG00000062485	CS	0.205648	0.00522983	0.0244273
ENSG00000062582	MRPS24	-0.256612	0.430292	0.588653
ENSG00000062598	ELMO2	0.0574911	0.506053	0.657083
ENSG00000062650	WAPL	0.22169	0.0118793	0.045301
ENSG00000062716	VMP1	-0.149807	0.254685	0.410081
ENSG00000062725	APPBP2	-0.0808982	0.207512	0.355809
ENSG00000062822	POLD1	0.0848756	0.480684	0.636296
ENSG00000063046	EIF4B	-0.203563	0.0316771	0.0920511
ENSG00000063169	BICRA	0.275372	0.0274006	0.0830363
ENSG00000063176	SPHK2	0.279144	0.0174236	0.0595016
ENSG00000063177	RPL18	-0.42218	1.15394e-05	0.000227578
ENSG00000063180	CA11	-0.114357	0.448783	0.606131
ENSG00000063241	ISOC2	-0.38547	7.90785e-05	0.00103746
ENSG00000063244	U2AF2	0.219119	0.00823409	0.0344726
ENSG00000063245	EPN1	0.0376678	0.739467	0.835986
ENSG00000063322	MED29	-0.0694359	0.282454	0.439308
ENSG00000063438	AHRR	-0.203554	0.182444	0.325383
ENSG00000063587	ZNF275	0.200449	0.0649739	0.155034
ENSG00000063601	MTMR1	0.217685	0.0235738	0.0746195
ENSG00000063660	GPC1	0.0916828	0.242128	0.396258
ENSG00000063761	ADCK1	0.300981	0.063508	0.152423
ENSG00000063854	HAGH	-0.392713	8.25512e-10	7.68081e-08
ENSG00000063978	RNF4	0.0477848	0.525271	0.673041
ENSG00000064012	CASP8	-0.0138391	0.838299	0.902701
ENSG00000064042	LIMCH1	-0.0892363	0.444767	0.602639
ENSG00000064102	INTS13	-0.135058	0.0322346	0.0931003
ENSG00000064115	TM7SF3	-0.175761	0.00233159	0.0133038
ENSG00000064195	DLX3	0.0599841	0.681393	0.795351
ENSG00000064199	SPA17	-0.0218895	0.7922	0.872703
ENSG00000064225	ST3GAL6	0.466157	0.0869989	0.19074
ENSG00000064270	ATP2C2	-0.291735	0.00446827	0.0216851
ENSG00000064300	NGFR	-0.558248	0.0242841	0.076128
ENSG00000064309	CDON	0.0380757	0.809441	0.884437
ENSG00000064313	TAF2	0.168675	0.0172564	0.0591366
ENSG00000064393	HIPK2	0.374325	0.0510086	0.130367
ENSG00000064419	TNPO3	0.167676	0.0606977	0.147469
ENSG00000064489	BORCS8-MEF2B	-0.122893	0.501556	0.652916
ENSG00000064490	RFXANK	-0.310294	1.27584e-06	3.89324e-05
ENSG00000064545	TMEM161A	-0.0558291	0.540965	0.68546
ENSG00000064547	LPAR2	0.0437983	0.69873	0.8081
ENSG00000064601	CTSA	-0.00922089	0.900146	0.941621
ENSG00000064607	SUGP2	0.459821	1.22493e-08	8.14796e-07
ENSG00000064651	SLC12A2	0.602007	1.85793e-07	7.95972e-06
ENSG00000064652	SNX24	0.000226938	0.997872	0.998596
ENSG00000064655	EYA2	-0.340061	0.00972428	0.0390775
ENSG00000064666	CNN2	0.0168974	0.81033	0.884643
ENSG00000064687	ABCA7	0.255541	0.0199294	0.065837
ENSG00000064703	DDX20	0.10461	0.189149	0.333677
ENSG00000064726	BTBD1	-0.0161936	0.805483	0.881894
ENSG00000064763	FAR2	0.134479	0.506657	0.657452
ENSG00000064886	CHI3L2	-0.465363	0.0584204	0.143483
ENSG00000064932	SBNO2	0.170986	0.10717	0.221345
ENSG00000064933	PMS1	0.173185	0.0552277	0.137647
ENSG00000064961	HMG20B	0.205429	0.00990722	0.039561
ENSG00000064989	CALCRL	-0.342079	0.245883	0.400544
ENSG00000064995	TAF11	-0.150493	0.234419	0.387826
ENSG00000064999	ANKS1A	0.385771	0.000273333	0.00269005
ENSG00000065000	AP3D1	0.151968	0.133727	0.259514
ENSG00000065029	ZNF76	-0.296473	0.00152372	0.0097464
ENSG00000065054	SLC9A3R2	-0.164878	0.0572996	0.141709
ENSG00000065057	NTHL1	-0.156617	0.0709927	0.164856
ENSG00000065060	UHRF1BP1	0.288347	0.00996821	0.0397732
ENSG00000065135	GNAI3	-0.116569	0.106463	0.220479
ENSG00000065150	IPO5	0.0369004	0.594425	0.72953
ENSG00000065154	OAT	-0.138654	0.103511	0.215907
ENSG00000065183	WDR3	0.469808	4.96501e-11	6.32768e-09
ENSG00000065243	PKN2	0.139084	0.0154374	0.0548688
ENSG00000065268	WDR18	-0.0357035	0.752571	0.845444
ENSG00000065308	TRAM2	0.115612	0.258468	0.414029
ENSG00000065320	NTN1	0.245859	0.216775	0.366388
ENSG00000065325	GLP2R	0.0576185	0.879801	0.930608
ENSG00000065357	DGKA	0.00379004	0.969291	0.982178
ENSG00000065361	ERBB3	0.105943	0.336255	0.496612
ENSG00000065427	KARS	0.0220239	0.674426	0.79091
ENSG00000065457	ADAT1	0.177111	0.032729	0.0942411
ENSG00000065485	PDIA5	0.0342128	0.601006	0.734536
ENSG00000065491	TBC1D22B	0.0888492	0.306613	0.466175
ENSG00000065518	NDUFB4	-0.30828	6.43684e-06	0.000144624
ENSG00000065526	SPEN	0.526056	0.00285731	0.0155542
ENSG00000065534	MYLK	0.0349102	0.768011	0.856382
ENSG00000065548	ZC3H15	-0.0590231	0.496763	0.649439
ENSG00000065559	MAP2K4	-0.127369	0.0198054	0.065529
ENSG00000065600	TMEM206	-0.0863836	0.467408	0.624601
ENSG00000065613	SLK	0.521323	9.07497e-07	2.9464e-05
ENSG00000065615	CYB5R4	-0.322701	0.00212186	0.0123962
ENSG00000065618	COL17A1	0.183241	0.0441926	0.117687
ENSG00000065621	GSTO2	-0.32994	0.00198502	0.0118244
ENSG00000065665	SEC61A2	-0.0639901	0.651589	0.77433
ENSG00000065675	PRKCQ	-0.00375645	0.971647	0.983843
ENSG00000065717	TLE2	0.00589961	0.973935	0.985354
ENSG00000065802	ASB1	0.184528	0.0518126	0.131853
ENSG00000065809	FAM107B	-0.144072	0.0687437	0.161413
ENSG00000065833	ME1	-0.26791	0.000247613	0.0024919
ENSG00000065882	TBC1D1	0.138669	0.121515	0.242072
ENSG00000065883	CDK13	0.0597473	0.495805	0.64867
ENSG00000065911	MTHFD2	-0.370887	1.45291e-05	0.000272708
ENSG00000065923	SLC9A7	0.172204	0.0574266	0.141938
ENSG00000065970	FOXJ2	0.147737	0.138465	0.26629
ENSG00000065978	YBX1	-0.0617765	0.384916	0.544607
ENSG00000065989	PDE4A	-0.509292	0.00346159	0.0179114
ENSG00000066027	PPP2R5A	-0.0731079	0.185049	0.328408
ENSG00000066044	ELAVL1	0.169071	0.0234225	0.0742995
ENSG00000066084	DIP2B	0.33148	0.00937776	0.0380785
ENSG00000066117	SMARCD1	0.205022	0.00557011	0.0256026
ENSG00000066135	KDM4A	0.231176	0.0164081	0.0571403
ENSG00000066136	NFYC	-0.120705	0.0240075	0.0755077
ENSG00000066185	ZMYND12	-1.00186	0.00626742	0.0280306
ENSG00000066230	SLC9A3	0.43792	0.0750244	0.171565
ENSG00000066279	ASPM	0.683004	0.082825	0.183813
ENSG00000066322	ELOVL1	-0.0541725	0.345274	0.505935
ENSG00000066379	ZNRD1	-0.317394	0.0207541	0.0676967
ENSG00000066422	ZBTB11	0.265214	0.013849	0.0506594
ENSG00000066427	ATXN3	0.114912	0.154951	0.28923
ENSG00000066455	GOLGA5	-0.140618	0.0896419	0.194968
ENSG00000066468	FGFR2	0.209333	0.00985486	0.0394246
ENSG00000066557	LRRC40	-0.122209	0.233009	0.386294
ENSG00000066583	ISOC1	0.0279746	0.691888	0.803159
ENSG00000066629	EML1	-0.0928636	0.398715	0.557834
ENSG00000066651	TRMT11	-0.0374459	0.692658	0.803544
ENSG00000066654	THUMPD1	0.00961862	0.890376	0.936817
ENSG00000066697	MSANTD3	-0.290789	1.15054e-05	0.000227409
ENSG00000066739	ATG2B	0.370982	0.00108754	0.00754515
ENSG00000066777	ARFGEF1	0.0172656	0.77809	0.864063
ENSG00000066827	ZFAT	0.235826	0.0189993	0.0636077
ENSG00000066855	MTFR1	-0.288058	0.00348777	0.0179978
ENSG00000066923	STAG3	-0.0621754	0.821782	0.892456
ENSG00000066926	FECH	-0.289837	2.62791e-05	0.000437966
ENSG00000066933	MYO9A	0.293149	0.0287441	0.0857869
ENSG00000067048	DDX3Y	0.257918	0.000572534	0.00464831
ENSG00000067057	PFKP	0.0864506	0.204617	0.352559
ENSG00000067064	IDI1	-0.214805	0.0532759	0.134306
ENSG00000067066	SP100	-0.231215	0.0366865	0.102525
ENSG00000067082	KLF6	0.250974	0.00225917	0.0130187
ENSG00000067113	PLPP1	-0.216486	0.0192772	0.0642544
ENSG00000067141	NEO1	-0.00338829	0.977504	0.98761
ENSG00000067167	TRAM1	-0.15241	0.0588769	0.14437
ENSG00000067177	PHKA1	0.133417	0.201467	0.348437
ENSG00000067182	TNFRSF1A	-0.176291	0.0147792	0.0532148
ENSG00000067191	CACNB1	0.130902	0.242095	0.396245
ENSG00000067208	EVI5	0.169336	0.0435112	0.116465
ENSG00000067221	STOML1	-0.0869189	0.405363	0.564012
ENSG00000067225	PKM	-0.182575	0.00881716	0.0363076
ENSG00000067248	DHX29	0.0592121	0.311667	0.471307
ENSG00000067334	DNTTIP2	-0.0919972	0.269902	0.425153
ENSG00000067365	METTL22	0.0122201	0.892173	0.937678
ENSG00000067369	TP53BP1	0.0517026	0.609377	0.741599
ENSG00000067533	RRP15	0.225999	0.0131	0.0486588
ENSG00000067560	RHOA	-0.132998	0.0391149	0.107486
ENSG00000067596	DHX8	0.0956359	0.263239	0.418566
ENSG00000067601	PMS2P4	-0.450884	0.0231684	0.0736565
ENSG00000067606	PRKCZ	-0.166187	0.0115124	0.044269
ENSG00000067646	ZFY	-0.112476	0.113074	0.230171
ENSG00000067704	IARS2	0.00308015	0.945238	0.968185
ENSG00000067715	SYT1	-0.230933	0.109621	0.225001
ENSG00000067798	NAV3	-0.24302	0.573372	NA
ENSG00000067829	IDH3G	0.0517182	0.450981	0.608346
ENSG00000067836	ROGDI	-0.147754	0.171277	0.310902
ENSG00000067900	ROCK1	0.220704	0.0147597	0.0531954
ENSG00000067955	CBFB	0.0450715	0.475924	0.632314
ENSG00000067992	PDK3	-0.242949	0.0409299	0.111184
ENSG00000068001	HYAL2	-0.0553089	0.634054	0.761006
ENSG00000068024	HDAC4	0.496173	0.000162325	0.00181818
ENSG00000068028	RASSF1	0.29166	0.0495754	0.127781
ENSG00000068078	FGFR3	-1.20448	1.22996e-05	0.000239455
ENSG00000068079	IFI35	-0.458812	0.0012764	0.00848284
ENSG00000068097	HEATR6	0.159762	0.0298954	0.0882433
ENSG00000068120	COASY	0.104075	0.120687	0.240826
ENSG00000068137	PLEKHH3	-0.118697	0.30043	0.459075
ENSG00000068305	MEF2A	0.0203909	0.75667	0.848885
ENSG00000068308	OTUD5	0.0746216	0.359547	0.520215
ENSG00000068323	TFE3	0.10489	0.256707	0.412417
ENSG00000068354	TBC1D25	-0.140247	0.0444704	0.118199
ENSG00000068366	ACSL4	0.0516086	0.486365	0.641243
ENSG00000068383	INPP5A	-0.0727558	0.382736	0.542382
ENSG00000068394	GPKOW	0.0980392	0.250065	0.405441
ENSG00000068400	GRIPAP1	0.158934	0.161272	0.297731
ENSG00000068438	FTSJ1	0.0119856	0.811664	0.885522
ENSG00000068489	PRR11	0.352181	0.158612	0.293677
ENSG00000068650	ATP11A	0.593047	3.62053e-06	9.06088e-05
ENSG00000068654	POLR1A	0.647945	2.15339e-06	5.92709e-05
ENSG00000068697	LAPTM4A	-0.344873	0.000165373	0.00184551
ENSG00000068724	TTC7A	0.184833	0.0260649	0.0801414
ENSG00000068745	IP6K2	-0.0421184	0.467483	0.624601
ENSG00000068784	SRBD1	0.0446554	0.599154	0.733336
ENSG00000068796	KIF2A	0.045188	0.4959	0.648738
ENSG00000068878	PSME4	0.340795	0.000467909	0.00399792
ENSG00000068885	IFT80	-0.193096	0.0560009	0.139086
ENSG00000068903	SIRT2	-0.191556	0.000789081	0.0058778
ENSG00000068912	ERLEC1	-0.294123	0.0122088	0.0461858
ENSG00000068971	PPP2R5B	0.073765	0.409879	0.568783
ENSG00000069011	PITX1	-0.134164	0.169818	0.309124
ENSG00000069020	MAST4	0.351242	0.00743351	0.0317568
ENSG00000069248	NUP133	-0.00792739	0.899953	0.941483
ENSG00000069275	NUCKS1	0.0896545	0.214843	0.364138
ENSG00000069329	VPS35	-0.134998	0.0332645	0.0954725
ENSG00000069345	DNAJA2	-0.25264	0.00262863	0.0145709
ENSG00000069399	BCL3	-0.176089	0.044291	0.117845
ENSG00000069424	KCNAB2	-0.370228	0.0561221	0.139304
ENSG00000069482	GAL	0.118696	0.686954	0.799382
ENSG00000069493	CLEC2D	-0.479085	0.0302908	0.0891155
ENSG00000069509	FUNDC1	-0.343845	0.000715923	0.00546987
ENSG00000069667	RORA	-0.646241	0.0116495	0.0446489
ENSG00000069702	TGFBR3	0.308759	0.033978	0.0968812
ENSG00000069764	PLA2G10	-0.0295695	0.941004	NA
ENSG00000069812	HES2	0.168024	0.0447716	0.118686
ENSG00000069849	ATP1B3	-0.309739	9.12379e-06	0.000190071
ENSG00000069869	NEDD4	-0.0265273	0.619257	0.749174
ENSG00000069943	PIGB	-0.04939	0.550903	0.693706
ENSG00000069956	MAPK6	-0.333905	6.52158e-06	0.000145879
ENSG00000069966	GNB5	-0.0789401	0.25029	0.405625
ENSG00000069974	RAB27A	-0.500325	2.24154e-06	6.12525e-05
ENSG00000069998	HDHD5	0.0360901	0.592111	0.727864
ENSG00000070010	UFD1	-0.351972	0.00222742	0.0128886
ENSG00000070018	LRP6	0.587429	5.27639e-06	0.000122921
ENSG00000070047	PHRF1	0.389597	0.000857148	0.00624976
ENSG00000070061	ELP1	0.177798	0.00655259	0.0289474
ENSG00000070081	NUCB2	-0.206302	0.00970047	0.0390128
ENSG00000070087	PFN2	-0.4712	6.77078e-05	0.000923524
ENSG00000070159	PTPN3	0.0483121	0.62886	0.756507
ENSG00000070190	DAPP1	0.0645596	0.388369	0.547409
ENSG00000070214	SLC44A1	-0.290591	0.0010572	0.00737343
ENSG00000070269	TMEM260	-0.120845	0.0629274	0.151474
ENSG00000070366	SMG6	0.050069	0.66611	0.785005
ENSG00000070367	EXOC5	-0.109013	0.0326123	0.0940121
ENSG00000070371	CLTCL1	0.093734	0.340544	0.501183
ENSG00000070404	FSTL3	0.148349	0.0659024	0.156682
ENSG00000070413	DGCR2	0.0961812	0.175089	0.315744
ENSG00000070423	RNF126	0.00737329	0.946216	0.968634
ENSG00000070444	MNT	-0.143741	0.175406	0.316201
ENSG00000070476	ZXDC	0.117497	0.0968501	0.205891
ENSG00000070495	JMJD6	0.147907	0.269676	0.425068
ENSG00000070501	POLB	-0.128316	0.387614	0.546842
ENSG00000070526	ST6GALNAC1	-0.880527	0.0069915	0.0303646
ENSG00000070540	WIPI1	-0.432582	4.6632e-07	1.71655e-05
ENSG00000070610	GBA2	0.18839	0.00727236	0.0312621
ENSG00000070614	NDST1	0.349675	0.00400207	0.0199132
ENSG00000070669	ASNS	-0.302757	0.000803485	0.00597043
ENSG00000070718	AP3M2	0.1528	0.0911333	0.197503
ENSG00000070729	CNGB1	-0.101874	0.635286	0.761961
ENSG00000070731	ST6GALNAC2	-0.589994	0.00309109	0.0164547
ENSG00000070756	PABPC1	0.0237489	0.776087	0.862764
ENSG00000070759	TESK2	-0.484718	8.60768e-06	0.000180809
ENSG00000070761	CFAP20	-0.218736	0.0930848	0.200529
ENSG00000070770	CSNK2A2	0.00423609	0.94932	0.970513
ENSG00000070778	PTPN21	0.31005	0.00226747	0.0130358
ENSG00000070785	EIF2B3	0.245996	0.0166314	0.0575869
ENSG00000070814	TCOF1	0.596519	1.59256e-08	1.00175e-06
ENSG00000070831	CDC42	-0.320256	0.00225718	0.0130161
ENSG00000070882	OSBPL3	0.369533	2.86083e-05	0.00046804
ENSG00000070950	RAD18	0.0423346	0.617888	0.748055
ENSG00000070961	ATP2B1	0.337248	0.000343227	0.00317401
ENSG00000071051	NCK2	-0.126293	0.156221	0.290812
ENSG00000071054	MAP4K4	0.346962	0.00123541	0.00829035
ENSG00000071073	MGAT4A	0.0693709	0.395826	0.554815
ENSG00000071082	RPL31	-0.469801	5.05737e-05	0.000743938
ENSG00000071127	WDR1	0.171502	0.00129645	0.00855982
ENSG00000071189	SNX13	-0.135796	0.0601335	0.14648
ENSG00000071205	ARHGAP10	0.0630059	0.261255	0.416503
ENSG00000071242	RPS6KA2	-0.00388899	0.973984	0.985354
ENSG00000071243	ING3	-0.189381	0.0498295	0.128245
ENSG00000071246	VASH1	0.608559	0.0397994	0.108815
ENSG00000071282	LMCD1	-0.191721	0.400542	0.559615
ENSG00000071462	BUD23	-0.0661123	0.390596	0.549515
ENSG00000071537	SEL1L	-0.109249	0.191704	0.336775
ENSG00000071539	TRIP13	0.608291	0.00176801	0.0108569
ENSG00000071553	ATP6AP1	-0.0704125	0.217499	0.367203
ENSG00000071564	TCF3	0.167578	0.0847213	0.187028
ENSG00000071575	TRIB2	0.0644598	0.479212	0.635069
ENSG00000071626	DAZAP1	0.203765	0.12865	0.252341
ENSG00000071655	MBD3	0.126716	0.208937	0.357605
ENSG00000071794	HLTF	-0.08783	0.282688	0.439461
ENSG00000071859	FAM50A	0.145118	0.0925328	0.19968
ENSG00000071889	FAM3A	-0.13289	0.0790424	0.178069
ENSG00000071894	CPSF1	0.178367	0.0512812	0.130909
ENSG00000071909	MYO3B	0.170947	0.357437	0.518102
ENSG00000071967	CYBRD1	-0.249803	0.00571594	0.0260951
ENSG00000071994	PDCD2	-0.104745	0.258652	0.414137
ENSG00000072041	SLC6A15	0.305756	9.60601e-05	0.00121681
ENSG00000072042	RDH11	-0.216463	0.0164533	0.0572186
ENSG00000072062	PRKACA	0.0749739	0.363348	0.524015
ENSG00000072071	ADGRL1	0.360315	0.0149024	0.053595
ENSG00000072110	ACTN1	0.364962	4.42699e-05	0.00066673
ENSG00000072121	ZFYVE26	0.362966	0.0024009	0.013612
ENSG00000072134	EPN2	0.195579	0.00466304	0.0224063
ENSG00000072135	PTPN18	-0.112362	0.423085	0.581997
ENSG00000072195	SPEG	0.333388	0.00645707	0.0286423
ENSG00000072201	LNX1	-0.176386	0.184036	0.32717
ENSG00000072210	ALDH3A2	-0.222751	0.0279989	0.0842522
ENSG00000072274	TFRC	-0.0806697	0.254819	0.410209
ENSG00000072310	SREBF1	-0.10867	0.13165	0.256469
ENSG00000072364	AFF4	0.331966	0.00104232	0.00729082
ENSG00000072401	UBE2D1	0.0238455	0.704389	0.811899
ENSG00000072415	MPP5	0.0935072	0.0833547	0.184626
ENSG00000072422	RHOBTB1	0.490113	0.000288061	0.00280047
ENSG00000072501	SMC1A	0.298659	0.00170009	0.0106004
ENSG00000072506	HSD17B10	-0.143476	0.111771	0.228275
ENSG00000072518	MARK2	0.135862	0.0887034	0.193453
ENSG00000072571	HMMR	-0.707061	0.0274032	0.0830363
ENSG00000072609	CHFR	0.134734	0.100765	0.212083
ENSG00000072657	TRHDE	0.531153	2.41675e-05	0.000408157
ENSG00000072682	P4HA2	-0.159546	0.00372001	0.018913
ENSG00000072736	NFATC3	0.165834	0.0939395	0.201597
ENSG00000072756	TRNT1	0.139042	0.121582	0.24216
ENSG00000072778	ACADVL	0.213165	0.00021456	0.00223183
ENSG00000072786	STK10	0.11662	0.23012	0.382685
ENSG00000072803	FBXW11	0.102589	0.194032	0.339568
ENSG00000072818	ACAP1	-0.26936	0.224573	0.375716
ENSG00000072832	CRMP1	0.31376	0.0954178	0.203671
ENSG00000072840	EVC	0.157379	0.208318	0.356948
ENSG00000072849	DERL2	-0.237215	0.0421662	0.113667
ENSG00000072858	SIDT1	-0.290824	0.165379	0.30266
ENSG00000072864	NDE1	-0.127526	0.161951	0.298402
ENSG00000072952	MRVI1	-0.0687737	0.781275	0.866142
ENSG00000072954	TMEM38A	-0.220886	0.0276786	0.0836202
ENSG00000072958	AP1M1	-0.0248437	0.754746	0.847259
ENSG00000073008	PVR	0.487321	2.42175e-08	1.42357e-06
ENSG00000073050	XRCC1	-0.0452371	0.57435	0.713983
ENSG00000073060	SCARB1	0.078856	0.38694	0.546095
ENSG00000073111	MCM2	0.220247	0.0172621	0.0591366
ENSG00000073150	PANX2	-0.506216	0.000890871	0.00644914
ENSG00000073169	SELENOO	0.116416	0.30991	0.469633
ENSG00000073282	TP63	-0.0451437	0.459532	0.616913
ENSG00000073331	ALPK1	-0.396475	5.45111e-05	0.000779955
ENSG00000073350	LLGL2	0.170098	0.022686	0.0724177
ENSG00000073417	PDE8A	0.131925	0.167036	0.304993
ENSG00000073464	CLCN4	-0.0174999	0.883221	0.932823
ENSG00000073536	NLE1	0.102023	0.331465	0.491927
ENSG00000073578	SDHA	-0.0909614	0.123429	0.244944
ENSG00000073584	SMARCE1	-0.283958	0.00355026	0.0182175
ENSG00000073605	GSDMB	0.615017	0.00125885	0.00839196
ENSG00000073614	KDM5A	0.133037	0.151709	0.284613
ENSG00000073711	PPP2R3A	0.00427937	0.954647	0.973501
ENSG00000073712	FERMT2	0.00446753	0.965244	0.979583
ENSG00000073737	DHRS9	0.349416	0.00629631	0.0281349
ENSG00000073756	PTGS2	1.11259	4.14239e-18	3.3065e-15
ENSG00000073792	IGF2BP2	0.235195	0.00476745	0.0227798
ENSG00000073803	MAP3K13	0.135371	0.132412	0.257556
ENSG00000073849	ST6GAL1	-0.0874215	0.596669	0.731357
ENSG00000073905	VDAC1P1	0.257578	0.196371	0.342318
ENSG00000073910	FRY	-0.426908	0.115086	0.232657
ENSG00000073921	PICALM	0.00363163	0.947448	0.969503
ENSG00000073969	NSF	0.00402538	0.940362	0.965886
ENSG00000074054	CLASP1	0.31913	0.000688562	0.00530896
ENSG00000074071	MRPS34	-0.0638351	0.458375	0.615905
ENSG00000074181	NOTCH3	-0.276712	0.0294312	0.0873319
ENSG00000074201	CLNS1A	-0.202115	0.110985	0.22709
ENSG00000074219	TEAD2	-0.197396	0.121408	0.241923
ENSG00000074266	EED	0.159745	0.0452297	0.119544
ENSG00000074319	TSG101	-0.251759	0.00536672	0.0249362
ENSG00000074356	NCBP3	0.114738	0.162704	0.299354
ENSG00000074370	ATP2A3	-0.29574	0.40252	0.561436
ENSG00000074410	CA12	0.0158637	0.919309	0.953316
ENSG00000074416	MGLL	0.396711	1.15179e-06	3.60165e-05
ENSG00000074527	NTN4	-0.239247	0.0218003	0.0704674
ENSG00000074582	BCS1L	0.182119	0.0398124	0.108831
ENSG00000074590	NUAK1	0.314944	0.015604	0.0552627
ENSG00000074603	DPP8	0.147771	0.0438354	0.117023
ENSG00000074621	SLC24A1	-0.14375	0.211574	0.360572
ENSG00000074657	ZNF532	0.185458	0.0679806	0.160108
ENSG00000074660	SCARF1	0.0163174	0.968151	NA
ENSG00000074695	LMAN1	0.0313974	0.696128	0.805976
ENSG00000074696	HACD3	-0.149897	0.0315965	0.0919227
ENSG00000074755	ZZEF1	0.524685	0.000179402	0.00196024
ENSG00000074800	ENO1	-0.0593126	0.53245	0.678583
ENSG00000074842	MYDGF	-0.22768	0.105923	0.219758
ENSG00000074855	ANO8	0.132129	0.297942	0.456561
ENSG00000074935	TUBE1	0.15903	0.175659	0.316582
ENSG00000074964	ARHGEF10L	-0.0808397	0.486117	0.641141
ENSG00000075073	TACR2	0.374611	0.337018	0.497442
ENSG00000075089	ACTR6	-0.259506	0.0319084	0.0924575
ENSG00000075131	TIPIN	0.0397999	0.718076	0.821168
ENSG00000075142	SRI	-0.0113297	0.908759	0.946318
ENSG00000075151	EIF4G3	0.194818	0.0715584	0.165759
ENSG00000075188	NUP37	-0.341979	0.00868199	0.0358289
ENSG00000075213	SEMA3A	1.1168	5.67292e-10	5.55068e-08
ENSG00000075223	SEMA3C	0.068877	0.340171	0.500974
ENSG00000075234	TTC38	-0.327717	0.000122992	0.00146989
ENSG00000075239	ACAT1	0.024416	0.701394	0.810113
ENSG00000075240	GRAMD4	0.215757	0.0809437	0.181007
ENSG00000075275	CELSR1	0.0697193	0.627353	0.755474
ENSG00000075292	ZNF638	0.169125	0.00349788	0.0180316
ENSG00000075303	SLC25A40	-0.228665	0.0205598	0.0672728
ENSG00000075336	TIMM21	-0.00312925	0.975499	0.986228
ENSG00000075391	RASAL2	0.617939	1.2747e-09	1.13718e-07
ENSG00000075399	VPS9D1	-0.186345	0.134588	0.260719
ENSG00000075407	ZNF37A	0.372701	0.0158562	0.0558334
ENSG00000075413	MARK3	-0.0851971	0.113192	0.230207
ENSG00000075415	SLC25A3	-0.256873	0.000910177	0.00655449
ENSG00000075420	FNDC3B	0.109035	0.262841	0.418226
ENSG00000075426	FOSL2	0.0170305	0.854952	0.914336
ENSG00000075539	FRYL	0.374942	0.00188816	0.0114157
ENSG00000075568	TMEM131	0.125501	0.232451	0.385537
ENSG00000075618	FSCN1	0.175446	0.152293	0.285534
ENSG00000075624	ACTB	0.606446	3.5168e-13	8.08118e-11
ENSG00000075643	MOCOS	-0.27964	0.00016373	0.00183257
ENSG00000075651	PLD1	-0.149833	0.0579334	0.142702
ENSG00000075673	ATP12A	0.305391	0.0179044	0.060733
ENSG00000075702	WDR62	0.104302	0.642249	0.767742
ENSG00000075711	DLG1	0.109687	0.0573638	0.141806
ENSG00000075785	RAB7A	0.116991	0.269293	0.424674
ENSG00000075790	BCAP29	-0.167053	0.0238879	0.075272
ENSG00000075826	SEC31B	1.00776	1.57331e-05	0.000291697
ENSG00000075856	SART3	0.132128	0.115848	0.23383
ENSG00000075914	EXOSC7	0.138012	0.0521279	0.132368
ENSG00000075945	KIFAP3	-0.171557	0.0164478	0.0572127
ENSG00000075975	MKRN2	0.0580417	0.455181	0.612698
ENSG00000076003	MCM6	0.23441	0.0647989	0.154811
ENSG00000076043	REXO2	-0.129904	0.181627	0.324285
ENSG00000076053	RBM7	-0.117662	0.260995	0.416176
ENSG00000076067	RBMS2	0.307864	0.00324036	0.0170105
ENSG00000076108	BAZ2A	0.328548	0.00619603	0.027818
ENSG00000076201	PTPN23	0.345783	0.000975531	0.00692633
ENSG00000076242	MLH1	-0.3317	6.74738e-05	0.000921899
ENSG00000076248	UNG	0.0180236	0.820865	0.891729
ENSG00000076258	FMO4	-0.637523	6.0047e-05	0.000841575
ENSG00000076321	KLHL20	0.147878	0.0937742	0.201413
ENSG00000076351	SLC46A1	0.247108	0.0190865	0.063759
ENSG00000076356	PLXNA2	0.320319	0.0158708	0.0558591
ENSG00000076382	SPAG5	-0.238821	0.445146	0.603099
ENSG00000076513	ANKRD13A	0.24429	0.000852787	0.00622395
ENSG00000076554	TPD52	0.0527924	0.579411	0.718214
ENSG00000076555	ACACB	-0.0483812	0.701383	0.810113
ENSG00000076604	TRAF4	-0.0469038	0.450984	0.608346
ENSG00000076641	PAG1	0.321798	0.0278911	0.0840112
ENSG00000076650	GPATCH1	0.0826873	0.34644	0.506762
ENSG00000076685	NT5C2	-0.277308	0.00219194	0.0127173
ENSG00000076706	MCAM	-0.180134	0.0536446	0.134809
ENSG00000076716	GPC4	-0.127618	0.438211	0.596367
ENSG00000076770	MBNL3	0.0950237	0.554611	0.697128
ENSG00000076826	CAMSAP3	0.0351403	0.77248	0.859722
ENSG00000076864	RAP1GAP	-0.136574	0.145519	0.276179
ENSG00000076924	XAB2	0.00838836	0.928284	0.958364
ENSG00000076928	ARHGEF1	0.160775	0.0504965	0.129341
ENSG00000076944	STXBP2	-0.00690988	0.914901	0.95037
ENSG00000076984	MAP2K7	0.0369709	0.703569	0.811431
ENSG00000077044	DGKD	0.357122	0.00860473	0.0355791
ENSG00000077063	CTTNBP2	0.537283	1.18864e-05	0.000232605
ENSG00000077097	TOP2B	0.301467	0.000583089	0.00470379
ENSG00000077147	TM9SF3	0.114534	0.0628289	0.151392
ENSG00000077150	NFKB2	0.158732	0.0249506	0.0774934
ENSG00000077152	UBE2T	-0.19493	0.289976	0.447702
ENSG00000077157	PPP1R12B	0.564839	2.31199e-06	6.29124e-05
ENSG00000077232	DNAJC10	-0.0650059	0.137638	0.26517
ENSG00000077235	GTF3C1	0.282434	0.00879064	0.036215
ENSG00000077238	IL4R	0.139734	0.0922491	0.199296
ENSG00000077254	USP33	-0.15892	0.0763842	0.173858
ENSG00000077312	SNRPA	0.0176874	0.815539	0.888284
ENSG00000077348	EXOSC5	0.01921	0.820643	0.891729
ENSG00000077380	DYNC1I2	-0.263992	0.000463786	0.00397389
ENSG00000077454	LRCH4	0.0989702	0.391003	0.549936
ENSG00000077458	FAM76B	-0.0641433	0.471045	0.627785
ENSG00000077463	SIRT6	0.0797428	0.529923	0.676952
ENSG00000077514	POLD3	-0.1176	0.162252	0.29874
ENSG00000077549	CAPZB	-0.00584317	0.916648	0.951757
ENSG00000077585	GPR137B	-0.0342239	0.719512	0.822005
ENSG00000077684	JADE1	0.110404	0.305434	0.464849
ENSG00000077713	SLC25A43	-0.0655239	0.374787	0.534833
ENSG00000077721	UBE2A	-0.102317	0.222004	0.372717
ENSG00000077942	FBLN1	-0.0620907	0.548832	0.69228
ENSG00000078018	MAP2	-0.209694	0.0083334	0.0347975
ENSG00000078043	PIAS2	-0.125108	0.108712	0.223675
ENSG00000078061	ARAF	0.0764364	0.272497	0.427771
ENSG00000078070	MCCC1	-0.252389	0.00066881	0.00520109
ENSG00000078081	LAMP3	-0.335148	0.00407807	0.0201854
ENSG00000078098	FAP	0.0610882	0.510449	0.66093
ENSG00000078114	NEBL	-0.337155	0.0308032	0.0902728
ENSG00000078124	ACER3	0.10147	0.137145	0.26449
ENSG00000078140	UBE2K	0.192918	0.00989168	0.0395198
ENSG00000078142	PIK3C3	-0.0535458	0.366393	0.527052
ENSG00000078177	N4BP2	-0.0575208	0.644191	0.769215
ENSG00000078237	TIGAR	-0.0916676	0.320392	0.480239
ENSG00000078246	TULP3	-0.0309207	0.748263	0.842226
ENSG00000078269	SYNJ2	0.207174	0.120554	0.240601
ENSG00000078304	PPP2R5C	-0.153244	0.010187	0.0404336
ENSG00000078319	PMS2P1	-0.206755	0.0781824	0.176487
ENSG00000078369	GNB1	0.0760203	0.277676	0.433522
ENSG00000078399	HOXA9	0.0296911	0.693148	0.803692
ENSG00000078401	EDN1	1.36097	7.97149e-14	2.12098e-11
ENSG00000078403	MLLT10	0.0908603	0.102406	0.214482
ENSG00000078487	ZCWPW1	-0.346342	0.0342987	0.0974292
ENSG00000078618	NRDC	0.0303855	0.490161	0.643935
ENSG00000078668	VDAC3	-0.324154	0.00319805	0.0168584
ENSG00000078674	PCM1	0.0337315	0.614533	0.745779
ENSG00000078687	TNRC6C	0.291864	0.129465	0.253385
ENSG00000078699	CBFA2T2	0.100614	0.212244	0.361307
ENSG00000078747	ITCH	0.136858	0.0136779	0.0502154
ENSG00000078804	TP53INP2	0.297068	0.0401364	0.109539
ENSG00000078808	SDF4	-0.0405359	0.576784	0.715894
ENSG00000078814	MYH7B	0.624297	0.0169099	0.0582206
ENSG00000078900	TP73	-0.295318	0.0447157	0.118583
ENSG00000078902	TOLLIP	0.0691176	0.414827	0.574021
ENSG00000078967	UBE2D4	-0.189069	0.0428417	0.114957
ENSG00000079134	THOC1	-0.0748991	0.428857	0.587422
ENSG00000079150	FKBP7	-0.547401	0.000580466	0.00468851
ENSG00000079156	OSBPL6	0.0623884	0.42425	0.583148
ENSG00000079215	SLC1A3	0.295328	0.0451568	0.119436
ENSG00000079246	XRCC5	0.0218599	0.798616	0.877096
ENSG00000079257	LXN	-0.579004	0.00019661	0.00209102
ENSG00000079277	MKNK1	-0.0852267	0.250815	0.406053
ENSG00000079313	REXO1	0.24899	0.0266473	0.08138
ENSG00000079332	SAR1A	-0.196467	0.0430558	0.115409
ENSG00000079335	CDC14A	0.127855	0.384336	0.54409
ENSG00000079337	RAPGEF3	0.810664	1.22471e-05	0.00023874
ENSG00000079385	CEACAM1	0.619188	0.0284975	0.085271
ENSG00000079387	SENP1	0.00513323	0.936708	0.963257
ENSG00000079393	DUSP13	-0.669246	0.0551251	0.137504
ENSG00000079432	CIC	0.196004	0.0696562	0.163051
ENSG00000079435	LIPE	0.142651	0.207412	0.355686
ENSG00000079459	FDFT1	-0.351755	6.56788e-05	0.000903069
ENSG00000079462	PAFAH1B3	-0.0121653	0.887523	0.935254
ENSG00000079482	OPHN1	0.0279824	0.731996	0.830885
ENSG00000079616	KIF22	-0.134761	0.390209	0.549124
ENSG00000079691	CARMIL1	-0.00102597	0.989622	0.993701
ENSG00000079739	PGM1	-0.229094	0.000285639	0.00277981
ENSG00000079785	DDX1	-0.0736297	0.166263	0.303984
ENSG00000079805	DNM2	0.0659865	0.314091	0.473749
ENSG00000079819	EPB41L2	0.278633	0.0032388	0.0170105
ENSG00000079931	MOXD1	0.00481658	0.974897	0.985818
ENSG00000079950	STX7	-0.114899	0.202233	0.349483
ENSG00000079974	RABL2B	0.121891	0.180652	0.322971
ENSG00000079999	KEAP1	-0.185782	0.00559099	0.0256715
ENSG00000080031	PTPRH	-0.308753	0.00297934	0.0160474
ENSG00000080189	SLC35C2	0.0114127	0.885556	0.934015
ENSG00000080200	CRYBG3	0.357938	0.00398212	0.0198573
ENSG00000080298	RFX3	0.0524696	0.502508	0.653717
ENSG00000080345	RIF1	0.352976	0.000112457	0.00137321
ENSG00000080371	RAB21	0.124884	0.180578	0.322877
ENSG00000080503	SMARCA2	0.15482	0.125261	0.247615
ENSG00000080546	SESN1	-0.239455	0.0211695	0.0687635
ENSG00000080561	MID2	-0.094895	0.417236	0.576355
ENSG00000080603	SRCAP	0.315683	0.0544648	0.136486
ENSG00000080608	PUM3	0.400213	5.52715e-08	2.85118e-06
ENSG00000080802	CNOT4	0.0636264	0.448647	0.606055
ENSG00000080815	PSEN1	-0.0114642	0.83565	0.901385
ENSG00000080819	CPOX	-0.0325782	0.544805	0.689171
ENSG00000080822	CLDND1	-0.233134	0.0520834	0.132333
ENSG00000080823	MOK	0.087458	0.319391	0.479276
ENSG00000080824	HSP90AA1	0.128525	0.00386294	0.0194571
ENSG00000080839	RBL1	0.134533	0.128606	0.252288
ENSG00000080845	DLGAP4	0.0906366	0.312523	0.472273
ENSG00000080947	CROCCP3	0.249854	0.250247	0.405625
ENSG00000080986	NDC80	-0.322912	0.314346	0.473968
ENSG00000081014	AP4E1	0.110014	0.0646469	0.154521
ENSG00000081019	RSBN1	-0.0344284	0.59516	0.730157
ENSG00000081026	MAGI3	0.113813	0.257992	0.413709
ENSG00000081041	CXCL2	0.068986	0.685193	0.798102
ENSG00000081059	TCF7	-0.0549808	0.886997	0.93483
ENSG00000081087	OSTM1	-0.0794885	0.517296	0.667231
ENSG00000081154	PCNP	-0.195604	0.0281706	0.0846177
ENSG00000081177	EXD2	-0.0371392	0.491294	0.644821
ENSG00000081181	ARG2	-0.612744	1.33701e-10	1.51321e-08
ENSG00000081277	PKP1	0.0216095	0.826487	0.895258
ENSG00000081307	UBA5	0.0916544	0.17908	0.320729
ENSG00000081320	STK17B	-0.261172	0.00856008	0.0354548
ENSG00000081377	CDC14B	0.195082	0.0201519	0.0663244
ENSG00000081386	ZNF510	-0.0750937	0.34562	0.506254
ENSG00000081665	ZNF506	0.0497084	0.837437	0.902413
ENSG00000081692	JMJD4	-0.141347	0.188003	0.332275
ENSG00000081721	DUSP12	-0.0752346	0.456253	0.613629
ENSG00000081760	AACS	0.0606276	0.446862	0.604829
ENSG00000081791	KIAA0141	0.0651882	0.331673	0.492187
ENSG00000081803	CADPS2	0.200678	0.0192908	0.0642715
ENSG00000081853	PCDHGA2	0.692071	0.0525225	NA
ENSG00000081870	HSPB11	-0.232362	0.083226	0.184425
ENSG00000081913	PHLPP1	0.366612	0.00200628	0.0119229
ENSG00000081923	ATP8B1	-0.00408613	0.942721	0.96687
ENSG00000082014	SMARCD3	-0.0548995	0.681773	0.795612
ENSG00000082068	WDR70	-0.260835	0.0139551	0.0509248
ENSG00000082074	FYB1	0.400962	0.126804	0.24983
ENSG00000082146	STRADB	-0.290733	0.000860855	0.00626475
ENSG00000082153	BZW1	-0.190371	0.0209674	0.0682533
ENSG00000082196	C1QTNF3	0.349195	0.315742	0.475384
ENSG00000082212	ME2	-0.139525	0.0137269	0.0503587
ENSG00000082213	C5orf22	0.0953338	0.199323	0.346111
ENSG00000082258	CCNT2	-0.0905591	0.347218	0.507607
ENSG00000082269	FAM135A	-0.0106698	0.846087	0.908121
ENSG00000082438	COBLL1	0.165291	0.106791	0.220872
ENSG00000082458	DLG3	-0.276418	0.000881027	0.00639008
ENSG00000082497	SERTAD4	0.837188	0.000443721	0.00383835
ENSG00000082512	TRAF5	0.572156	0.00167589	0.010481
ENSG00000082515	MRPL22	-0.361365	0.000315786	0.00299138
ENSG00000082516	GEMIN5	0.479208	6.37171e-10	6.14675e-08
ENSG00000082641	NFE2L1	-0.214468	0.0576903	0.142311
ENSG00000082684	SEMA5B	-0.392127	0.0736426	0.169196
ENSG00000082701	GSK3B	0.243753	0.00467358	0.0224302
ENSG00000082781	ITGB5	0.34771	0.00526586	0.0245578
ENSG00000082805	ERC1	0.388834	0.00540804	0.0250776
ENSG00000082898	XPO1	-0.0685541	0.274317	0.429826
ENSG00000082996	RNF13	-0.269182	0.000159414	0.00179353
ENSG00000083093	PALB2	-0.00479341	0.954694	0.973501
ENSG00000083097	DOPEY1	0.132965	0.11954	0.238986
ENSG00000083099	LYRM2	-0.136531	0.183598	0.32666
ENSG00000083123	BCKDHB	-0.305521	0.000503755	0.00423304
ENSG00000083168	KAT6A	0.42142	0.000456279	0.00392509
ENSG00000083223	ZCCHC6	0.0860331	0.336061	0.496535
ENSG00000083290	ULK2	0.11675	0.151083	0.283791
ENSG00000083307	GRHL2	0.265476	0.000334021	0.00311165
ENSG00000083312	TNPO1	0.148251	0.00491222	0.023287
ENSG00000083444	PLOD1	-0.0411082	0.564771	0.705856
ENSG00000083454	P2RX5	0.815742	6.00966e-05	0.000841575
ENSG00000083457	ITGAE	-0.30285	0.0465648	0.122031
ENSG00000083520	DIS3	0.121448	0.270837	0.426014
ENSG00000083535	PIBF1	-0.137467	0.183592	0.32666
ENSG00000083544	TDRD3	-0.0705677	0.347601	0.508019
ENSG00000083635	NUFIP1	0.237482	0.0194138	0.0645822
ENSG00000083642	PDS5B	0.323332	0.000140683	0.00161758
ENSG00000083720	OXCT1	-0.0758123	0.299687	0.458322
ENSG00000083750	RRAGB	-0.254281	0.018326	0.0618014
ENSG00000083799	CYLD	0.198497	0.00672357	0.0295389
ENSG00000083807	SLC27A5	-0.107529	0.486884	0.641425
ENSG00000083812	ZNF324	0.0497874	0.609062	0.741334
ENSG00000083814	ZNF671	-0.0666372	0.581909	0.720309
ENSG00000083817	ZNF416	-0.120648	0.199498	0.346375
ENSG00000083828	ZNF586	0.012141	0.922897	0.955197
ENSG00000083838	ZNF446	-0.043601	0.730681	0.8301
ENSG00000083844	ZNF264	0.277993	0.0137481	0.050412
ENSG00000083845	RPS5	-0.595801	3.89114e-06	9.59562e-05
ENSG00000083857	FAT1	0.679823	0.00578704	0.0263562
ENSG00000083896	YTHDC1	0.38224	0.00119861	0.00812611
ENSG00000083937	CHMP2B	-0.100424	0.370357	0.530641
ENSG00000084070	SMAP2	0.221481	0.0233622	0.0741548
ENSG00000084072	PPIE	-0.175957	0.0278682	0.0839757
ENSG00000084073	ZMPSTE24	-0.0685098	0.328981	0.489358
ENSG00000084090	STARD7	-0.0133042	0.788882	0.870629
ENSG00000084092	NOA1	-0.255482	0.0114194	0.0440507
ENSG00000084093	REST	0.132962	0.0813918	0.181736
ENSG00000084110	HAL	-0.34461	0.185159	0.328512
ENSG00000084112	SSH1	0.507948	1.85259e-07	7.95931e-06
ENSG00000084207	GSTP1	-0.134316	0.0423183	0.113976
ENSG00000084234	APLP2	-0.0582984	0.320193	0.480178
ENSG00000084444	FAM234B	0.0968268	0.33566	0.49621
ENSG00000084463	WBP11	0.0929072	0.129024	0.252899
ENSG00000084623	EIF3I	-0.30554	0.000745473	0.00563346
ENSG00000084636	COL16A1	0.317448	0.00306829	0.016362
ENSG00000084652	TXLNA	0.183382	0.00814744	0.0341999
ENSG00000084676	NCOA1	0.0125193	0.906025	0.945163
ENSG00000084693	AGBL5	-0.127899	0.0913751	0.197886
ENSG00000084731	KIF3C	0.127679	0.327351	0.487587
ENSG00000084733	RAB10	-0.0915428	0.0947543	0.202886
ENSG00000084754	HADHA	-0.0669004	0.330943	0.491441
ENSG00000084764	MAPRE3	-0.213685	0.00437445	0.0213116
ENSG00000084774	CAD	0.691068	1.97381e-09	1.64477e-07
ENSG00000085063	CD59	0.0528124	0.60324	0.736435
ENSG00000085117	CD82	-0.0799069	0.573913	0.713674
ENSG00000085185	BCORL1	0.341863	0.00557369	0.0256076
ENSG00000085224	ATRX	0.370367	0.00540996	0.0250776
ENSG00000085231	AK6	-0.0166622	0.862653	0.919017
ENSG00000085274	MYNN	-0.111737	0.414075	0.573137
ENSG00000085276	MECOM	0.078529	0.448692	0.606062
ENSG00000085365	SCAMP1	-0.192953	0.00554054	0.0255171
ENSG00000085377	PREP	0.0122641	0.800467	0.878286
ENSG00000085382	HACE1	-0.134797	0.0560161	0.139086
ENSG00000085415	SEH1L	-0.0169629	0.803767	0.880648
ENSG00000085433	WDR47	-0.0061391	0.940047	0.965681
ENSG00000085449	WDFY1	0.107586	0.0923383	0.199377
ENSG00000085465	OVGP1	-0.606904	0.00013525	0.00157663
ENSG00000085491	SLC25A24	-0.194101	0.0010325	0.00723897
ENSG00000085511	MAP3K4	0.0693443	0.548953	0.69228
ENSG00000085514	PILRA	0.739604	0.0487615	0.126327
ENSG00000085552	IGSF9	-0.0041382	0.965964	0.980118
ENSG00000085644	ZNF213	0.0141489	0.89275	0.938194
ENSG00000085662	AKR1B1	-0.146346	0.00841646	0.0350478
ENSG00000085719	CPNE3	-0.270729	0.00175854	0.0108415
ENSG00000085721	RRN3	0.201879	0.0206393	0.0674023
ENSG00000085733	CTTN	0.269218	0.000114886	0.00139277
ENSG00000085741	WNT11	0.458751	0.162892	0.29959
ENSG00000085760	MTIF2	-0.0863936	0.273111	0.428424
ENSG00000085788	DDHD2	0.0862493	0.108305	0.223294
ENSG00000085831	TTC39A	-0.178773	0.180949	0.323388
ENSG00000085832	EPS15	0.0213114	0.725689	0.826323
ENSG00000085840	ORC1	-0.0657172	0.831699	0.898657
ENSG00000085871	MGST2	-0.53366	0.000117272	0.00141492
ENSG00000085872	CHERP	0.313317	0.00259343	0.0144336
ENSG00000085978	ATG16L1	0.0860974	0.314727	0.474291
ENSG00000085982	USP40	-0.171331	0.00697506	0.0303019
ENSG00000085998	POMGNT1	0.0721287	0.224774	0.375928
ENSG00000086015	MAST2	0.407482	9.6877e-06	0.000198546
ENSG00000086061	DNAJA1	0.124935	0.0885464	0.193278
ENSG00000086062	B4GALT1	0.101991	0.152646	0.285982
ENSG00000086065	CHMP5	-0.446272	0.000462096	0.00396334
ENSG00000086102	NFX1	0.185519	0.012657	0.047373
ENSG00000086189	DIMT1	0.0480417	0.528411	0.675402
ENSG00000086200	IPO11	0.0774964	0.200685	0.347601
ENSG00000086232	EIF2AK1	-0.180363	0.000108454	0.00133375
ENSG00000086300	SNX10	-0.235233	0.0667259	0.157971
ENSG00000086475	SEPHS1	-0.00412658	0.946025	0.968569
ENSG00000086504	MRPL28	-0.094239	0.269279	0.424674
ENSG00000086544	ITPKC	0.00805196	0.910893	0.947438
ENSG00000086548	CEACAM6	0.180177	0.183577	0.32666
ENSG00000086570	FAT2	0.178949	0.531608	0.678079
ENSG00000086589	RBM22	-0.0130687	0.862843	0.919146
ENSG00000086598	TMED2	-0.342229	0.000848906	0.00620758
ENSG00000086619	ERO1B	-0.231525	0.150707	0.283269
ENSG00000086666	ZFAND6	-0.212264	0.0539995	0.135544
ENSG00000086696	HSD17B2	-0.316469	0.0952955	0.203671
ENSG00000086712	TXLNG	0.348641	1.00019e-05	0.00020361
ENSG00000086730	LAT2	-0.0578793	0.88931	NA
ENSG00000086758	HUWE1	0.403763	0.119481	0.238898
ENSG00000086827	ZW10	0.0883749	0.342126	0.502876
ENSG00000086848	ALG9	-0.0562961	0.53467	0.680354
ENSG00000087008	ACOX3	0.0384755	0.620489	0.750126
ENSG00000087053	MTMR2	-0.0348557	0.530072	0.676956
ENSG00000087074	PPP1R15A	0.0955613	0.387086	0.546199
ENSG00000087076	HSD17B14	0.0432784	0.888349	0.935799
ENSG00000087077	TRIP6	-0.0353348	0.652259	0.774762
ENSG00000087086	FTL	-0.191262	0.0517238	0.131773
ENSG00000087087	SRRT	0.289581	0.000187282	0.00201727
ENSG00000087088	BAX	-0.10892	0.0690861	0.161991
ENSG00000087095	NLK	0.0374002	0.628615	0.756273
ENSG00000087111	PIGS	-0.053041	0.509724	0.66045
ENSG00000087128	TMPRSS11E	0.0608132	0.562242	0.703602
ENSG00000087152	ATXN7L3	0.0185923	0.833561	0.899729
ENSG00000087157	PGS1	0.121768	0.116197	0.234308
ENSG00000087191	PSMC5	0.0131643	0.809301	0.884388
ENSG00000087206	UIMC1	-0.197162	0.00069708	0.00536101
ENSG00000087245	MMP2	0.272384	0.398501	0.557685
ENSG00000087253	LPCAT2	-0.0970435	0.13081	0.255193
ENSG00000087258	GNAO1	-0.840314	0.000720471	0.00549354
ENSG00000087263	OGFOD1	0.111535	0.130932	0.255332
ENSG00000087266	SH3BP2	-0.185915	0.0504365	0.129209
ENSG00000087269	NOP14	0.445062	1.14955e-11	1.74341e-09
ENSG00000087274	ADD1	0.0723536	0.205864	0.353968
ENSG00000087299	L2HGDH	-0.0206135	0.780046	0.865221
ENSG00000087301	TXNDC16	-0.1309	0.392379	0.551359
ENSG00000087302	RTRAF	-0.190129	0.019084	0.063759
ENSG00000087303	NID2	0.498789	0.000977876	0.00692633
ENSG00000087338	GMCL1	-0.0246516	0.746123	0.840657
ENSG00000087365	SF3B2	0.129662	0.0951777	0.203563
ENSG00000087448	KLHL42	0.113111	0.265106	0.420394
ENSG00000087460	GNAS	0.0618409	0.379636	0.539689
ENSG00000087470	DNM1L	0.0949791	0.0831822	0.184382
ENSG00000087494	PTHLH	0.245094	0.146876	0.278017
ENSG00000087495	PHACTR3	0.0484803	0.788276	0.870467
ENSG00000087502	ERGIC2	-0.183939	0.0483874	0.125701
ENSG00000087510	TFAP2C	-0.0655714	0.312471	0.472273
ENSG00000087586	AURKA	-0.157126	0.134302	0.260299
ENSG00000087842	PIR	-0.835523	6.58803e-08	3.33047e-06
ENSG00000087884	AAMDC	-0.29587	0.00918579	0.0374656
ENSG00000087903	RFX2	-0.151182	0.0879144	0.192286
ENSG00000087995	METTL2A	-0.235653	0.0101397	0.0402933
ENSG00000088002	SULT2B1	0.361996	7.82752e-05	0.00103318
ENSG00000088035	ALG6	-0.105004	0.23513	0.388874
ENSG00000088038	CNOT3	0.191079	0.0534067	0.134501
ENSG00000088179	PTPN4	-0.157727	0.0562699	0.139557
ENSG00000088205	DDX18	0.0169498	0.846305	0.908291
ENSG00000088247	KHSRP	0.28373	0.00129104	0.00854397
ENSG00000088256	GNA11	0.0487939	0.623443	0.752734
ENSG00000088280	ASAP3	-0.177647	0.314927	0.474486
ENSG00000088298	EDEM2	-0.301057	0.00058407	0.00470732
ENSG00000088305	DNMT3B	-0.0148783	0.899676	0.941389
ENSG00000088325	TPX2	0.176995	0.0972549	0.206434
ENSG00000088340	FER1L4	0.57685	0.0220586	0.0710729
ENSG00000088356	PDRG1	-0.210614	0.0290489	0.0865023
ENSG00000088367	EPB41L1	-0.141039	0.341772	0.502746
ENSG00000088386	SLC15A1	-0.513323	0.107724	0.222369
ENSG00000088387	DOCK9	0.522256	7.74503e-05	0.00102407
ENSG00000088448	ANKRD10	-0.0598723	0.612333	0.744122
ENSG00000088451	TGDS	-0.159276	0.335714	0.496241
ENSG00000088538	DOCK3	-0.305228	0.155147	0.28944
ENSG00000088543	C3orf18	-0.407012	0.152932	0.286317
ENSG00000088682	COQ9	-0.193735	0.00657589	0.0290166
ENSG00000088726	TMEM40	-0.0711412	0.600004	0.73401
ENSG00000088727	KIF9	-0.0447651	0.720902	0.822849
ENSG00000088756	ARHGAP28	-0.314	0.269195	0.424674
ENSG00000088766	CRLS1	-0.241121	0.0177606	0.0603942
ENSG00000088808	PPP1R13B	-0.0139216	0.872765	0.925813
ENSG00000088812	ATRN	0.198908	0.0722394	0.166679
ENSG00000088826	SMOX	-0.248031	0.0589223	0.144458
ENSG00000088832	FKBP1A	0.0773334	0.268203	0.423706
ENSG00000088833	NSFL1C	-0.0106032	0.817289	0.889168
ENSG00000088836	SLC4A11	0.149284	0.203721	0.351506
ENSG00000088854	C20orf194	0.190743	0.0536068	0.134784
ENSG00000088876	ZNF343	0.299196	0.00380164	0.0192186
ENSG00000088888	MAVS	0.115083	0.313778	0.473508
ENSG00000088899	LZTS3	-0.298233	0.00231209	0.0132272
ENSG00000088930	XRN2	-0.118494	0.0893567	0.194543
ENSG00000088970	KIZ	-0.362865	5.95628e-06	0.000135635
ENSG00000088986	DYNLL1	-0.265409	0.0318647	0.0924015
ENSG00000089006	SNX5	-0.178286	0.0241144	0.0757098
ENSG00000089009	RPL6	-0.199636	0.00961645	0.0387778
ENSG00000089022	MAPKAPK5	0.0591166	0.429072	0.58762
ENSG00000089048	ESF1	0.582984	1.38858e-08	9.07725e-07
ENSG00000089050	RBBP9	-0.241795	0.00158178	0.0100206
ENSG00000089053	ANAPC5	-0.105275	0.138798	0.266762
ENSG00000089057	SLC23A2	0.440125	0.000106772	0.00131865
ENSG00000089060	SLC8B1	0.130758	0.113534	0.230627
ENSG00000089063	TMEM230	-0.158002	0.0493836	0.127481
ENSG00000089091	DZANK1	-0.0853518	0.361088	0.521934
ENSG00000089094	KDM2B	0.187555	0.0577796	0.142489
ENSG00000089123	TASP1	0.0952095	0.242701	0.396872
ENSG00000089127	OAS1	-0.399504	0.00235397	0.0134061
ENSG00000089154	GCN1	0.433659	0.000508904	0.0042594
ENSG00000089157	RPLP0	-0.36911	0.000114304	0.00138812
ENSG00000089159	PXN	0.268472	0.0025481	0.0142442
ENSG00000089163	SIRT4	0.180848	0.387183	0.546285
ENSG00000089177	KIF16B	0.376313	0.000132046	0.00154642
ENSG00000089195	TRMT6	0.352694	0.000519076	0.0043302
ENSG00000089199	CHGB	0.459129	0.163158	0.300006
ENSG00000089220	PEBP1	-0.0770455	0.343989	0.504539
ENSG00000089234	BRAP	0.0059891	0.925628	0.956729
ENSG00000089248	ERP29	-0.294838	5.31434e-05	0.000769057
ENSG00000089280	FUS	0.248332	0.000615006	0.00488334
ENSG00000089289	IGBP1	-0.358241	0.000250223	0.00250888
ENSG00000089327	FXYD5	-0.00163763	0.983963	0.990494
ENSG00000089335	ZNF302	0.11811	0.39423	0.553425
ENSG00000089351	GRAMD1A	-0.0486855	0.618618	0.748461
ENSG00000089356	FXYD3	-0.512403	3.35379e-06	8.52679e-05
ENSG00000089486	CDIP1	-0.0116806	0.849419	0.91086
ENSG00000089505	CMTM1	0.354808	0.0713164	0.165405
ENSG00000089597	GANAB	0.0821662	0.311933	0.471662
ENSG00000089639	GMIP	0.250073	0.035213	0.0993009
ENSG00000089682	RBM41	0.0950923	0.171893	0.311722
ENSG00000089693	MLF2	-0.0321657	0.739048	0.835837
ENSG00000089723	OTUB2	0.184894	0.0939142	0.201571
ENSG00000089737	DDX24	0.186375	0.0340487	0.0970278
ENSG00000089775	ZBTB25	0.104945	0.258169	0.413824
ENSG00000089818	NECAP1	-0.123895	0.100967	0.212407
ENSG00000089820	ARHGAP4	-0.526489	0.163594	0.30048
ENSG00000089876	DHX32	-0.242304	0.0276955	0.0836547
ENSG00000089902	RCOR1	0.119391	0.216143	0.365695
ENSG00000089916	GPATCH2L	0.358368	8.63591e-07	2.82877e-05
ENSG00000090006	LTBP4	-0.21833	0.0521061	0.132368
ENSG00000090013	BLVRB	-0.399555	5.09142e-05	0.000746775
ENSG00000090020	SLC9A1	0.0051515	0.962052	0.978046
ENSG00000090054	SPTLC1	-0.322977	2.24994e-05	0.000388198
ENSG00000090060	PAPOLA	0.0149272	0.744252	0.839581
ENSG00000090061	CCNK	0.0843713	0.365817	0.526473
ENSG00000090097	PCBP4	0.0674185	0.447864	0.605537
ENSG00000090238	YPEL3	-0.587614	8.09761e-08	3.95698e-06
ENSG00000090263	MRPS33	-0.42177	0.000311001	0.002959
ENSG00000090266	NDUFB2	-0.327074	0.00115047	0.00788105
ENSG00000090273	NUDC	0.351258	0.000835315	0.00614076
ENSG00000090316	MAEA	-0.0118296	0.852757	0.912826
ENSG00000090339	ICAM1	0.248527	0.0106447	0.04178
ENSG00000090372	STRN4	0.0175573	0.815907	0.888404
ENSG00000090432	MUL1	0.144403	0.0161859	0.0566002
ENSG00000090447	TFAP4	0.296369	0.0390116	0.1073
ENSG00000090470	PDCD7	0.335827	9.62417e-06	0.00019751
ENSG00000090487	SPG21	0.0338166	0.582889	0.721051
ENSG00000090520	DNAJB11	0.0410545	0.720513	0.82253
ENSG00000090530	P3H2	0.563768	7.26113e-05	0.000977128
ENSG00000090554	FLT3LG	-0.188778	0.484639	0.639968
ENSG00000090565	RAB11FIP3	0.203884	0.0219656	0.0708485
ENSG00000090581	GNPTG	-0.034589	0.577949	0.716947
ENSG00000090612	ZNF268	-0.174928	0.0838821	0.185472
ENSG00000090615	GOLGA3	0.297334	0.0311591	0.0911219
ENSG00000090621	PABPC4	0.101923	0.295516	0.453714
ENSG00000090661	CERS4	-0.236158	0.0031747	0.0167645
ENSG00000090674	MCOLN1	0.0320526	0.721112	0.822924
ENSG00000090686	USP48	0.159095	0.0297487	0.0879491
ENSG00000090776	EFNB1	-0.106484	0.134517	0.260614
ENSG00000090857	PDPR	0.178912	0.122808	0.244008
ENSG00000090861	AARS	0.00673568	0.906507	0.945208
ENSG00000090863	GLG1	0.0713402	0.415425	0.574665
ENSG00000090905	TNRC6A	0.290052	0.00546609	0.0252663
ENSG00000090924	PLEKHG2	0.204898	0.178576	0.320036
ENSG00000090932	DLL3	0.367898	0.209354	0.358035
ENSG00000090971	NAT14	-0.488711	0.00101739	0.00715996
ENSG00000090975	PITPNM2	0.351593	0.00199059	0.0118436
ENSG00000090989	EXOC1	-0.0567509	0.306908	0.46653
ENSG00000091009	RBM27	0.11127	0.13147	0.256183
ENSG00000091039	OSBPL8	-0.105855	0.11582	0.23383
ENSG00000091073	DTX2	-0.0616888	0.447085	0.604994
ENSG00000091106	NLRC4	-0.40562	0.00856208	0.0354548
ENSG00000091127	PUS7	0.637504	1.471e-15	6.37403e-13
ENSG00000091129	NRCAM	0.521405	1.10004e-05	0.000219516
ENSG00000091136	LAMB1	0.296735	0.00664109	0.0292617
ENSG00000091137	SLC26A4	-0.270143	0.4438	0.60187
ENSG00000091140	DLD	-0.15993	0.0418973	0.113063
ENSG00000091157	WDR7	0.229037	0.0164804	0.0572807
ENSG00000091164	TXNL1	-0.294175	0.00170177	0.0106004
ENSG00000091262	ABCC6	0.249253	0.467684	0.624814
ENSG00000091317	CMTM6	-0.130224	0.0667866	0.15809
ENSG00000091409	ITGA6	0.381687	3.18749e-06	8.20737e-05
ENSG00000091428	RAPGEF4	0.541854	0.0341781	0.097141
ENSG00000091436	MAP3K20	0.168703	0.00545951	0.0252436
ENSG00000091483	FH	-0.0906833	0.211127	0.360094
ENSG00000091490	SEL1L3	-0.0670285	0.302955	0.462072
ENSG00000091527	CDV3	0.383701	7.71813e-05	0.0010223
ENSG00000091536	MYO15A	-0.602981	0.108984	NA
ENSG00000091542	ALKBH5	0.0727603	0.38131	0.54112
ENSG00000091592	NLRP1	0.356562	4.66319e-07	1.71655e-05
ENSG00000091622	PITPNM3	-0.0434738	0.817457	0.889287
ENSG00000091640	SPAG7	-0.0894893	0.165193	0.302466
ENSG00000091651	ORC6	-0.186794	0.356114	0.516627
ENSG00000091656	ZFHX4	0.100218	0.663394	0.782655
ENSG00000091732	ZC3HC1	-0.0116878	0.919731	0.953468
ENSG00000091831	ESR1	0.550194	2.25948e-11	3.17289e-09
ENSG00000091844	RGS17	-0.0397391	0.751744	0.844828
ENSG00000091947	TMEM101	-0.41606	4.85957e-05	0.000721536
ENSG00000091986	CCDC80	0.0437613	0.759125	0.850287
ENSG00000092010	PSME1	-0.465591	2.9624e-05	0.000482576
ENSG00000092020	PPP2R3C	-0.278099	0.00564325	0.0258488
ENSG00000092036	HAUS4	-0.391783	0.0123986	0.0467174
ENSG00000092068	SLC7A8	-0.132785	0.089386	0.194552
ENSG00000092094	OSGEP	0.0418432	0.717529	0.821006
ENSG00000092098	RNF31	-0.00991658	0.906361	0.945208
ENSG00000092108	SCFD1	-0.175607	0.0683418	0.160715
ENSG00000092140	G2E3	-0.140436	0.0836772	0.185154
ENSG00000092148	HECTD1	0.322655	0.00453133	0.0218721
ENSG00000092199	HNRNPC	-0.286236	0.00561446	0.0257559
ENSG00000092201	SUPT16H	0.386391	2.4472e-05	0.000412381
ENSG00000092203	TOX4	-0.0927117	0.201777	0.348854
ENSG00000092208	GEMIN2	-0.126753	0.370775	0.530809
ENSG00000092295	TGM1	-0.412771	0.00232856	0.0132963
ENSG00000092330	TINF2	-0.19159	0.0178785	0.0606589
ENSG00000092439	TRPM7	0.0692646	0.263973	0.419286
ENSG00000092445	TYRO3	0.246149	0.01349	0.0497242
ENSG00000092470	WDR76	-0.501584	0.00368039	0.0187493
ENSG00000092529	CAPN3	1.01596	0.00619445	0.027818
ENSG00000092531	SNAP23	-0.221204	0.0372858	0.103757
ENSG00000092621	PHGDH	-0.275269	0.0553397	0.137836
ENSG00000092758	COL9A3	-0.0306377	0.890427	0.936817
ENSG00000092820	EZR	0.455208	1.12818e-05	0.000224084
ENSG00000092841	MYL6	-0.188081	0.175655	0.316582
ENSG00000092847	AGO1	0.238634	0.0424938	0.114266
ENSG00000092853	CLSPN	0.229731	0.402949	0.561736
ENSG00000092871	RFFL	0.044224	0.579499	0.718264
ENSG00000092929	UNC13D	0.147576	0.0688114	0.161472
ENSG00000092931	MFSD11	-0.368304	9.0321e-05	0.00116085
ENSG00000092964	DPYSL2	-0.166172	0.124351	0.246299
ENSG00000092969	TGFB2	0.671611	5.84311e-16	2.76927e-13
ENSG00000092978	GPATCH2	0.095873	0.274538	0.430128
ENSG00000093000	NUP50	0.116394	0.0574687	0.141991
ENSG00000093009	CDC45	0.0176421	0.963488	NA
ENSG00000093010	COMT	-0.17258	0.00362349	0.0185279
ENSG00000093134	VNN3	-0.675367	2.83101e-07	1.13585e-05
ENSG00000093144	ECHDC1	-0.183278	0.0453786	0.119812
ENSG00000093167	LRRFIP2	0.0121578	0.849993	0.911024
ENSG00000093183	SEC22C	0.0312443	0.569911	0.710211
ENSG00000093217	XYLB	0.148638	0.228057	0.380078
ENSG00000094631	HDAC6	-0.0719438	0.397967	0.557044
ENSG00000094755	GABRP	0.220888	0.0502893	0.129072
ENSG00000094796	KRT31	-0.100789	0.610639	0.742658
ENSG00000094804	CDC6	-0.414532	0.00631767	0.0281819
ENSG00000094841	UPRT	-0.138377	0.149492	0.281604
ENSG00000094880	CDC23	0.065682	0.266026	0.421326
ENSG00000094914	AAAS	0.0286801	0.646886	0.771219
ENSG00000094916	CBX5	0.180153	0.238004	0.392003
ENSG00000094963	FMO2	0.243485	0.153487	0.287097
ENSG00000094975	SUCO	0.0418668	0.667748	0.786336
ENSG00000095002	MSH2	-0.0734584	0.201045	0.348065
ENSG00000095015	MAP3K1	0.198851	0.00722325	0.0310686
ENSG00000095059	DHPS	-0.248158	0.00735951	0.0315384
ENSG00000095066	HOOK2	0.0566702	0.524314	0.672282
ENSG00000095139	ARCN1	0.0254519	0.790584	0.871568
ENSG00000095203	EPB41L4B	0.143448	0.0435889	0.116652
ENSG00000095209	TMEM38B	-0.224554	0.0500504	0.128677
ENSG00000095261	PSMD5	-0.0839194	0.102914	0.215086
ENSG00000095303	PTGS1	-0.367054	0.127421	0.25071
ENSG00000095319	NUP188	0.403926	0.000249159	0.00250248
ENSG00000095321	CRAT	-0.381627	0.00440821	0.0214489
ENSG00000095380	NANS	0.10893	0.385902	0.545188
ENSG00000095383	TBC1D2	-0.00488257	0.948997	0.970367
ENSG00000095397	WHRN	0.0569672	0.64956	0.772584
ENSG00000095485	CWF19L1	-0.279849	0.00139635	0.0091018
ENSG00000095539	SEMA4G	0.179662	0.340886	0.501589
ENSG00000095564	BTAF1	0.362521	3.27436e-06	8.38833e-05
ENSG00000095574	IKZF5	-0.0760705	0.419428	0.578277
ENSG00000095585	BLNK	-0.16792	0.110493	0.226298
ENSG00000095587	TLL2	-0.0287807	0.798111	0.876795
ENSG00000095637	SORBS1	0.0265833	0.928269	0.958364
ENSG00000095739	BAMBI	0.255508	0.138068	0.265727
ENSG00000095752	IL11	-0.0826094	0.617698	0.747899
ENSG00000095787	WAC	0.0459688	0.361173	0.521968
ENSG00000095794	CREM	-0.155758	0.181072	0.323493
ENSG00000095906	NUBP2	-0.297163	7.14458e-05	0.000965728
ENSG00000095951	HIVEP1	0.623447	1.04548e-05	0.000210567
ENSG00000095970	TREM2	-0.741309	0.00466417	0.0224063
ENSG00000096060	FKBP5	-0.237188	0.1094	0.224667
ENSG00000096063	SRPK1	0.377721	1.4596e-15	6.37403e-13
ENSG00000096070	BRPF3	0.170042	0.0991766	0.209632
ENSG00000096080	MRPS18A	-0.183694	0.0328893	0.094536
ENSG00000096092	TMEM14A	-0.377594	0.0109387	0.042647
ENSG00000096093	EFHC1	-0.174422	0.114126	0.23139
ENSG00000096384	HSP90AB1	-0.0330373	0.656484	0.777817
ENSG00000096401	CDC5L	-0.0581828	0.447469	0.605273
ENSG00000096433	ITPR3	0.524942	7.6109e-05	0.00101519
ENSG00000096654	ZNF184	-0.0547284	0.539175	0.683953
ENSG00000096696	DSP	0.411688	0.00265163	0.0146661
ENSG00000096717	SIRT1	0.075848	0.313335	0.472981
ENSG00000096746	HNRNPH3	0.39244	2.35577e-05	0.000400533
ENSG00000096872	IFT74	-0.0777902	0.372841	0.532489
ENSG00000096968	JAK2	-0.0904076	0.105969	0.219823
ENSG00000097007	ABL1	0.203978	0.0562119	0.139481
ENSG00000097021	ACOT7	0.123384	0.0648874	0.1549
ENSG00000097033	SH3GLB1	-0.214762	3.16499e-05	0.000507054
ENSG00000097046	CDC7	0.18705	0.210461	0.35916
ENSG00000097096	SYDE2	0.194707	0.161873	0.298332
ENSG00000099139	PCSK5	0.342858	0.0879709	0.192382
ENSG00000099194	SCD	0.00177697	0.982172	0.989676
ENSG00000099203	TMED1	-0.307083	0.00264713	0.014652
ENSG00000099204	ABLIM1	0.362672	0.00280309	0.0153325
ENSG00000099219	ERMP1	0.0696565	0.499201	0.651181
ENSG00000099246	RAB18	-0.123841	0.101719	0.213548
ENSG00000099250	NRP1	0.117528	0.12458	0.246623
ENSG00000099251	HSD17B7P2	-0.368207	0.0396748	0.108601
ENSG00000099256	PRTFDC1	-0.187502	0.434719	0.592992
ENSG00000099260	PALMD	0.563065	0.00805092	0.0338979
ENSG00000099282	TSPAN15	-0.1103	0.296789	0.455116
ENSG00000099284	H2AFY2	0.078123	0.377389	0.537366
ENSG00000099290	WASHC2A	0.228805	0.0101275	0.0402817
ENSG00000099308	MAST3	0.0485922	0.684397	0.797385
ENSG00000099326	MZF1	0.0611456	0.587516	0.724444
ENSG00000099330	OCEL1	-0.27996	0.0194622	0.0647148
ENSG00000099331	MYO9B	0.294225	0.0110043	0.0428477
ENSG00000099337	KCNK6	0.211962	0.0199649	0.0659094
ENSG00000099338	CATSPERG	0.25883	0.346083	0.506582
ENSG00000099341	PSMD8	-0.282213	0.032699	0.0941906
ENSG00000099364	FBXL19	0.201609	0.136932	0.26425
ENSG00000099377	HSD3B7	-0.170317	0.362559	0.523176
ENSG00000099381	SETD1A	0.310992	0.00134298	0.00881717
ENSG00000099385	BCL7C	-0.210766	0.00659929	0.0290944
ENSG00000099622	CIRBP	-0.165818	0.00396115	0.0197857
ENSG00000099624	ATP5F1D	-0.0814427	0.572551	0.712329
ENSG00000099625	CBARP	0.226313	0.207407	0.355686
ENSG00000099725	PRKY	0.260028	0.0138205	0.0505992
ENSG00000099783	HNRNPM	0.309578	0.00256734	0.0143306
ENSG00000099785	2021-03-02	-0.14213	0.109018	0.224098
ENSG00000099795	NDUFB7	-0.435643	0.00126644	0.00843515
ENSG00000099797	TECR	-0.157723	0.0596238	0.145706
ENSG00000099800	TIMM13	-0.0426119	0.517491	0.667369
ENSG00000099804	CDC34	-0.0916389	0.184579	0.327905
ENSG00000099810	MTAP	0.400661	1.8636e-06	5.24367e-05
ENSG00000099812	MISP	0.0242961	0.750123	0.843545
ENSG00000099814	CEP170B	0.389486	0.000682274	0.00527389
ENSG00000099817	POLR2E	0.118826	0.206908	0.355134
ENSG00000099821	POLRMT	0.340585	0.0112063	0.0434112
ENSG00000099822	HCN2	0.104457	0.615881	0.746674
ENSG00000099840	IZUMO4	0.0417966	0.836734	0.902142
ENSG00000099849	RASSF7	-0.0900749	0.48919	0.643152
ENSG00000099860	GADD45B	0.268316	0.000851247	0.00621869
ENSG00000099875	MKNK2	-0.179207	0.0194775	0.0647513
ENSG00000099889	ARVCF	0.105443	0.42725	0.586024
ENSG00000099899	TRMT2A	0.270966	0.000122214	0.0014629
ENSG00000099901	RANBP1	0.167904	0.0725608	0.167344
ENSG00000099904	ZDHHC8	0.28051	0.000976476	0.00692633
ENSG00000099910	KLHL22	-0.00435528	0.95285	0.97236
ENSG00000099917	MED15	0.113588	0.136182	0.263066
ENSG00000099940	SNAP29	-0.171602	0.0122775	0.0463878
ENSG00000099942	CRKL	0.0698483	0.28706	0.444229
ENSG00000099949	LZTR1	0.314775	0.000138202	0.00159998
ENSG00000099953	MMP11	-0.0955981	0.806388	0.882308
ENSG00000099954	CECR2	-0.16371	0.472352	0.628946
ENSG00000099956	SMARCB1	-0.0477853	0.437176	0.595439
ENSG00000099958	DERL3	-0.0295591	0.887932	0.93549
ENSG00000099968	BCL2L13	-0.164383	0.0472592	0.123341
ENSG00000099974	DDTL	0.0343676	0.880948	0.931431
ENSG00000099977	DDT	-0.237923	0.409332	0.568387
ENSG00000099991	CABIN1	0.320187	0.00331241	0.0172989
ENSG00000099992	TBC1D10A	-0.390777	4.95621e-06	0.000115818
ENSG00000099994	SUSD2	-0.0858961	0.669504	0.787841
ENSG00000099995	SF3A1	0.196897	0.0332822	0.0954897
ENSG00000099999	RNF215	-0.247944	0.121298	0.241767
ENSG00000100003	SEC14L2	-0.150954	0.274734	0.430347
ENSG00000100014	SPECC1L	0.280979	0.000978112	0.00692633
ENSG00000100023	PPIL2	0.218484	0.00630096	0.0281372
ENSG00000100028	SNRPD3	0.00225534	0.980241	0.989076
ENSG00000100029	PES1	0.262723	0.000522405	0.00434841
ENSG00000100030	MAPK1	0.151282	0.0201842	0.0664166
ENSG00000100031	GGT1	-0.0905813	0.536585	0.681962
ENSG00000100034	PPM1F	0.569425	4.01718e-12	7.68844e-10
ENSG00000100036	SLC35E4	0.347378	0.0108508	0.0423585
ENSG00000100038	TOP3B	0.304999	0.15052	0.283119
ENSG00000100056	ESS2	-0.120012	0.142436	0.271775
ENSG00000100058	CRYBB2P1	0.179218	0.0728377	0.167831
ENSG00000100060	MFNG	0.586567	0.0475531	0.124022
ENSG00000100065	CARD10	0.435651	7.3103e-06	0.000159983
ENSG00000100068	LRP5L	0.482259	0.0172061	0.0590245
ENSG00000100075	SLC25A1	-0.0429013	0.678566	0.793579
ENSG00000100077	GRK3	0.126685	0.1649	0.302148
ENSG00000100079	LGALS2	-0.0143934	0.974524	NA
ENSG00000100083	GGA1	0.138008	0.0250113	0.0776026
ENSG00000100084	HIRA	0.174454	0.131757	0.256611
ENSG00000100092	SH3BP1	-0.119649	0.34191	0.502803
ENSG00000100097	LGALS1	-0.345631	0.000393407	0.00349936
ENSG00000100099	HPS4	0.108257	0.16532	0.302594
ENSG00000100100	PIK3IP1	-0.621739	0.0002912	0.00282194
ENSG00000100104	SRRD	0.212421	0.0093325	0.0379353
ENSG00000100105	PATZ1	0.12777	0.267422	0.422767
ENSG00000100106	TRIOBP	0.00220306	0.984725	0.990764
ENSG00000100109	TFIP11	0.123178	0.210617	0.359385
ENSG00000100116	GCAT	-0.280278	0.0336232	0.0960861
ENSG00000100124	ANKRD54	-0.0166256	0.869611	0.923501
ENSG00000100129	EIF3L	-0.15892	0.05753	0.142078
ENSG00000100138	SNU13	0.0400001	0.613584	0.745164
ENSG00000100139	MICALL1	0.0840992	0.404154	0.562898
ENSG00000100147	CCDC134	0.0934172	0.570576	0.710806
ENSG00000100150	DEPDC5	0.304527	0.00382363	0.0193072
ENSG00000100151	PICK1	0.0713774	0.328992	0.489358
ENSG00000100154	TTC28	-0.202788	0.293499	0.451532
ENSG00000100167	2021-09-03	0.264471	0.488714	0.642664
ENSG00000100170	SLC5A1	0.0477518	0.870039	0.923827
ENSG00000100196	KDELR3	-0.214612	0.043036	0.115397
ENSG00000100201	DDX17	-0.122396	0.00186166	0.0112981
ENSG00000100207	TCF20	0.38071	0.00131395	0.00864903
ENSG00000100209	HSCB	-0.747815	1.16032e-06	3.61342e-05
ENSG00000100211	CBY1	-0.0653665	0.376354	0.536244
ENSG00000100216	TOMM22	-0.180969	0.0596389	0.14572
ENSG00000100219	XBP1	-0.096831	0.0892131	0.194342
ENSG00000100220	RTCB	-0.0614017	0.418016	0.577118
ENSG00000100221	JOSD1	-0.0654472	0.300961	0.459655
ENSG00000100225	FBXO7	-0.0174671	0.790366	0.871443
ENSG00000100226	GTPBP1	0.243512	0.00937358	0.0380724
ENSG00000100227	POLDIP3	0.0252738	0.697892	0.807464
ENSG00000100228	RAB36	-0.232187	0.333953	0.494313
ENSG00000100234	TIMP3	-0.0289199	0.843422	0.906223
ENSG00000100239	PPP6R2	0.109255	0.154266	0.2882
ENSG00000100241	SBF1	0.186908	0.0736953	0.169292
ENSG00000100242	SUN2	0.148795	0.174793	0.315397
ENSG00000100243	CYB5R3	-0.00298857	0.964228	0.979273
ENSG00000100246	DNAL4	-0.307219	1.5245e-05	0.000284385
ENSG00000100258	LMF2	-0.0445111	0.556807	0.698935
ENSG00000100263	RHBDD3	0.137029	0.265099	0.420394
ENSG00000100266	PACSIN2	0.113455	0.101106	0.212559
ENSG00000100271	TTLL1	-0.649079	5.83119e-07	2.05187e-05
ENSG00000100280	AP1B1	0.196875	0.018641	0.062625
ENSG00000100281	HMGXB4	-0.0943077	0.280632	0.437102
ENSG00000100284	TOM1	-0.19576	0.00355873	0.0182522
ENSG00000100288	CHKB	0.41623	0.00280099	0.0153301
ENSG00000100290	BIK	-0.324846	0.00474878	0.0227264
ENSG00000100292	HMOX1	0.508112	0.100583	0.211838
ENSG00000100294	MCAT	0.142406	0.257647	0.41327
ENSG00000100296	THOC5	-0.16339	0.0270917	0.0823558
ENSG00000100297	MCM5	0.00367788	0.970062	0.982631
ENSG00000100298	APOBEC3H	-0.541699	0.0757565	0.172763
ENSG00000100299	ARSA	0.0209589	0.811835	0.885522
ENSG00000100300	TSPO	-0.204185	0.0495017	0.127612
ENSG00000100302	RASD2	-0.451136	0.0424057	0.11413
ENSG00000100304	TTLL12	0.230615	0.00366003	0.018677
ENSG00000100307	CBX7	-0.0453279	0.702402	0.810507
ENSG00000100311	PDGFB	0.425479	0.00103549	0.00725035
ENSG00000100314	CABP7	0.380501	0.256352	0.412014
ENSG00000100316	RPL3	-0.279167	0.000961312	0.00686083
ENSG00000100319	ZMAT5	-0.134021	0.333859	0.494313
ENSG00000100320	RBFOX2	0.0778606	0.318128	0.477718
ENSG00000100321	SYNGR1	-0.0968223	0.595386	0.730251
ENSG00000100324	TAB1	-0.040364	0.614009	0.745373
ENSG00000100325	ASCC2	0.0640184	0.435294	0.593426
ENSG00000100330	MTMR3	0.156557	0.227887	0.379879
ENSG00000100335	MIEF1	0.144677	0.0698943	0.163278
ENSG00000100342	APOL1	-0.392101	0.0060332	0.0272482
ENSG00000100344	PNPLA3	0.029765	0.871028	0.924618
ENSG00000100345	MYH9	0.650887	1.29297e-06	3.92184e-05
ENSG00000100347	SAMM50	-0.214964	0.000415982	0.00364459
ENSG00000100348	TXN2	-0.16183	0.0297476	0.0879491
ENSG00000100350	FOXRED2	0.238478	0.0417863	0.112804
ENSG00000100353	EIF3D	0.0233072	0.676518	0.792039
ENSG00000100354	TNRC6B	0.333618	0.0298843	0.0882276
ENSG00000100359	SGSM3	0.217394	0.00556067	0.0255931
ENSG00000100360	IFT27	-0.369893	0.00598732	0.0271075
ENSG00000100364	KIAA0930	0.241874	0.0324253	0.0935263
ENSG00000100372	SLC25A17	-0.09756	0.343444	0.504179
ENSG00000100376	FAM118A	0.12883	0.114641	0.231943
ENSG00000100379	KCTD17	0.0861161	0.497037	0.649497
ENSG00000100380	ST13	-0.15691	0.0136634	0.0501984
ENSG00000100387	RBX1	-0.32729	0.0192823	0.0642574
ENSG00000100393	EP300	0.287645	0.0539009	0.135341
ENSG00000100395	L3MBTL2	0.245246	0.00740716	0.031671
ENSG00000100399	CHADL	-0.376322	0.183467	0.326579
ENSG00000100401	RANGAP1	0.360633	2.46157e-05	0.000413882
ENSG00000100403	ZC3H7B	0.302379	0.00843381	0.0350749
ENSG00000100410	PHF5A	-0.294004	0.0145286	0.0525247
ENSG00000100412	ACO2	0.0368484	0.620697	0.750318
ENSG00000100413	POLR3H	0.0767277	0.242471	0.396687
ENSG00000100416	TRMU	0.11273	0.257391	0.413034
ENSG00000100417	PMM1	-0.555826	2.6204e-11	3.54831e-09
ENSG00000100418	DESI1	0.131596	0.0582741	0.143286
ENSG00000100422	CERK	-0.157084	0.00570489	0.0260606
ENSG00000100425	BRD1	0.196205	0.0442215	0.117743
ENSG00000100426	ZBED4	0.333931	6.6082e-05	0.000906967
ENSG00000100429	HDAC10	0.261645	0.0597086	0.145774
ENSG00000100439	ABHD4	0.0714398	0.416512	0.575589
ENSG00000100441	KHNYN	0.157446	0.0716504	0.165848
ENSG00000100442	FKBP3	-0.200323	0.0113554	0.0439101
ENSG00000100445	SDR39U1	-0.126102	0.349787	0.510083
ENSG00000100461	RBM23	0.0240092	0.769539	0.857834
ENSG00000100462	PRMT5	0.138434	0.105857	0.21971
ENSG00000100478	AP4S1	-0.366858	0.000714297	0.00546809
ENSG00000100479	POLE2	-0.329253	0.269322	0.424676
ENSG00000100483	VCPKMT	-0.0233121	0.880085	0.930779
ENSG00000100485	SOS2	-0.180315	0.0621947	0.150246
ENSG00000100490	CDKL1	0.330992	0.0197288	0.065386
ENSG00000100503	NIN	0.378951	0.00785795	0.033196
ENSG00000100504	PYGL	-0.00292388	0.978398	0.987974
ENSG00000100505	TRIM9	0.313082	0.298454	0.457162
ENSG00000100519	PSMC6	-0.178108	0.107829	0.222524
ENSG00000100522	GNPNAT1	0.181648	0.00136111	0.00891688
ENSG00000100523	DDHD1	0.41431	2.26577e-05	0.0003896
ENSG00000100526	CDKN3	-0.783605	0.0133915	0.049505
ENSG00000100528	CNIH1	-0.305274	0.000329969	0.00308908
ENSG00000100532	CGRRF1	-0.621315	1.18847e-05	0.000232605
ENSG00000100554	ATP6V1D	-0.158367	0.0842649	0.186183
ENSG00000100558	PLEK2	-0.147088	0.114547	0.231803
ENSG00000100564	PIGH	-0.170628	0.0884174	0.19308
ENSG00000100567	PSMA3	-0.311054	0.00587779	0.0266974
ENSG00000100568	VTI1B	-0.172093	0.00120693	0.00816064
ENSG00000100575	TIMM9	-0.182588	0.0244726	0.0764787
ENSG00000100577	GSTZ1	-0.455419	2.47776e-06	6.66271e-05
ENSG00000100578	KIAA0586	0.245696	0.00402812	0.0199997
ENSG00000100580	TMED8	0.388159	2.41585e-05	0.000408157
ENSG00000100583	SAMD15	0.118624	0.691049	0.80283
ENSG00000100591	AHSA1	0.218276	0.000354697	0.00323471
ENSG00000100592	DAAM1	-0.1565	0.0756914	0.1727
ENSG00000100596	SPTLC2	0.20806	0.0316191	0.091953
ENSG00000100599	RIN3	0.14026	0.183767	0.326854
ENSG00000100600	LGMN	0.0417346	0.530401	0.677013
ENSG00000100601	ALKBH1	0.0212881	0.846987	0.90883
ENSG00000100603	SNW1	0.0369655	0.647754	0.771768
ENSG00000100605	ITPK1	0.152444	0.195447	0.341295
ENSG00000100612	DHRS7	-0.346834	0.000193373	0.00206673
ENSG00000100614	PPM1A	-0.256213	1.03599e-05	0.000209211
ENSG00000100625	SIX4	0.134491	0.186018	0.329612
ENSG00000100628	ASB2	-0.196514	0.352912	0.513098
ENSG00000100629	CEP128	-0.288778	0.200306	0.347143
ENSG00000100632	ERH	-0.367383	0.00272542	0.0149984
ENSG00000100644	HIF1A	0.208503	0.0405697	0.110432
ENSG00000100647	SUSD6	0.201291	0.0294537	0.0873816
ENSG00000100650	SRSF5	0.106855	0.348397	0.508799
ENSG00000100664	EIF5	-0.419549	5.42777e-06	0.000125484
ENSG00000100697	DICER1	0.532395	8.1291e-06	0.000174379
ENSG00000100711	ZFYVE21	-0.267007	0.000846765	0.00619995
ENSG00000100714	MTHFD1	0.297833	3.21863e-05	0.000513288
ENSG00000100722	ZC3H14	0.0597322	0.320281	0.480239
ENSG00000100726	TELO2	0.13273	0.196927	0.343208
ENSG00000100731	PCNX1	0.220772	0.0820321	0.182741
ENSG00000100739	BDKRB1	-0.0588136	0.839164	0.903376
ENSG00000100744	GSKIP	-0.416671	0.001242	0.00831989
ENSG00000100749	VRK1	-0.00390885	0.974597	0.985711
ENSG00000100764	PSMC1	-0.252649	0.00332166	0.017324
ENSG00000100767	PAPLN	0.0187131	0.904238	0.944403
ENSG00000100784	RPS6KA5	-0.49771	5.09654e-05	0.000746803
ENSG00000100796	PPP4R3A	0.0951819	0.177921	0.319259
ENSG00000100802	C14orf93	-0.19697	0.123441	0.244944
ENSG00000100804	PSMB5	-0.171031	0.0400611	0.109378
ENSG00000100811	YY1	0.0318066	0.677591	0.792702
ENSG00000100813	ACIN1	0.242537	0.0075509	0.0321413
ENSG00000100814	CCNB1IP1	-0.296217	0.00275024	0.015096
ENSG00000100815	TRIP11	0.361052	0.000627345	0.00496312
ENSG00000100823	APEX1	-0.223148	0.0368944	0.102989
ENSG00000100836	PABPN1	0.154525	0.0560039	0.139086
ENSG00000100842	EFS	-0.0324686	0.867089	0.921403
ENSG00000100852	ARHGAP5	0.14204	0.0874617	0.191551
ENSG00000100865	CINP	-0.250997	0.00570494	0.0260606
ENSG00000100867	DHRS2	1.33714	0.000391334	0.00348706
ENSG00000100883	SRP54	-0.0520898	0.709784	0.815424
ENSG00000100888	CHD8	0.32212	0.00563131	0.0258097
ENSG00000100889	PCK2	-0.286739	0.00256154	0.0143088
ENSG00000100890	KIAA0391	0.0456372	0.688253	0.800157
ENSG00000100897	DCAF11	-0.23802	0.000586381	0.0047153
ENSG00000100902	PSMA6	-0.450202	0.000104751	0.00130111
ENSG00000100906	NFKBIA	-0.123595	0.117221	0.235741
ENSG00000100908	EMC9	-0.16162	0.267175	0.422477
ENSG00000100911	PSME2	-0.319682	0.000971051	0.00690434
ENSG00000100916	BRMS1L	-0.205719	0.0176284	0.0600523
ENSG00000100918	REC8	0.446164	0.000991792	0.00700583
ENSG00000100926	TM9SF1	0.085795	0.597181	0.731571
ENSG00000100934	SEC23A	-0.0599777	0.5684	0.708867
ENSG00000100938	GMPR2	-0.25095	0.00552838	0.0254723
ENSG00000100941	PNN	0.466756	3.91505e-11	5.07484e-09
ENSG00000100949	RABGGTA	-0.34383	0.000683527	0.00528067
ENSG00000100968	NFATC4	-0.279294	0.0798518	0.179173
ENSG00000100979	PLTP	-0.138809	0.178809	0.320357
ENSG00000100982	PCIF1	0.162868	0.0348212	0.0986179
ENSG00000100983	GSS	-0.16743	0.0440304	0.117358
ENSG00000100985	MMP9	0.729962	0.00728904	0.031316
ENSG00000100991	TRPC4AP	-0.0438676	0.532801	0.678859
ENSG00000100994	PYGB	-0.134541	0.337769	0.498309
ENSG00000100997	ABHD12	-0.0985742	0.109022	0.224098
ENSG00000101000	PROCR	-0.283263	0.0020435	0.0120934
ENSG00000101003	GINS1	-0.295263	0.0238216	0.0751091
ENSG00000101004	NINL	0.270054	0.0660651	0.156923
ENSG00000101017	CD40	-0.495039	2.22691e-05	0.0003855
ENSG00000101019	UQCC1	-0.0874568	0.195201	0.340944
ENSG00000101040	ZMYND8	-0.0148705	0.889119	0.93622
ENSG00000101052	IFT52	-0.450328	2.77152e-05	0.000457377
ENSG00000101079	NDRG3	0.0173682	0.761605	0.85231
ENSG00000101084	C20orf24	-0.114963	0.176953	0.318046
ENSG00000101098	RIMS4	0.215672	0.385216	0.544731
ENSG00000101104	PABPC1L	0.416852	0.0341851	0.0971429
ENSG00000101109	STK4	-0.0244381	0.597032	0.731521
ENSG00000101115	SALL4	-0.529495	0.143581	0.273532
ENSG00000101126	ADNP	0.198478	0.0297494	0.0879491
ENSG00000101132	PFDN4	-0.272291	0.0300332	0.088495
ENSG00000101138	CSTF1	-0.185123	0.0223109	0.0715363
ENSG00000101146	RAE1	-0.104121	0.364461	0.52507
ENSG00000101150	TPD52L2	-0.105584	0.0483653	0.125701
ENSG00000101152	DNAJC5	0.159314	0.1124	0.229152
ENSG00000101158	NELFCD	0.0989377	0.0989566	0.209284
ENSG00000101160	CTSZ	0.131281	0.0459629	0.12086
ENSG00000101161	PRPF6	0.205101	0.0304925	0.0895896
ENSG00000101166	PRELID3B	-0.348007	0.000929093	0.00666539
ENSG00000101181	MTG2	0.134352	0.0740068	0.169879
ENSG00000101182	PSMA7	-0.333767	0.0074135	0.0316892
ENSG00000101187	SLCO4A1	0.460385	0.0163181	0.0569181
ENSG00000101189	MRGBP	-0.0284377	0.648418	0.772195
ENSG00000101190	TCFL5	0.0313603	0.712957	0.817596
ENSG00000101191	DIDO1	0.253797	0.00542183	0.0251072
ENSG00000101193	GID8	-0.28216	1.03529e-05	0.000209211
ENSG00000101198	NKAIN4	-0.439757	0.0110231	0.0428986
ENSG00000101199	ARFGAP1	0.0928444	0.361004	0.521875
ENSG00000101213	PTK6	0.016509	0.814806	0.88788
ENSG00000101216	GMEB2	0.364451	0.00309363	0.0164618
ENSG00000101220	C20orf27	0.0906566	0.3066	0.466175
ENSG00000101224	CDC25B	-0.130212	0.133125	0.258545
ENSG00000101230	ISM1	0.13671	0.486203	0.641141
ENSG00000101236	RNF24	0.0871356	0.494077	0.647191
ENSG00000101246	ARFRP1	0.226043	0.016318	0.0569181
ENSG00000101247	NDUFAF5	-0.160796	0.265645	0.420976
ENSG00000101255	TRIB3	-0.16472	0.00333316	0.0173594
ENSG00000101266	CSNK2A1	0.0614332	0.347074	0.507445
ENSG00000101276	SLC52A3	0.321371	0.000298961	0.00288609
ENSG00000101290	CDS2	-0.0745852	0.198599	0.345329
ENSG00000101294	HM13	-0.0297608	0.714907	0.819151
ENSG00000101298	SNPH	0.0229506	0.849046	0.910628
ENSG00000101307	SIRPB1	0.161509	0.382823	0.542455
ENSG00000101310	SEC23B	0.0569916	0.627076	0.75538
ENSG00000101311	FERMT1	0.30914	0.038322	0.105941
ENSG00000101333	PLCB4	0.268922	0.0931705	0.200628
ENSG00000101335	MYL9	0.362025	0.0267588	0.08154
ENSG00000101337	TM9SF4	0.100082	0.239241	0.393304
ENSG00000101342	TLDC2	0.0354061	0.89811	0.940361
ENSG00000101343	CRNKL1	-0.127458	0.0687719	0.161429
ENSG00000101346	POFUT1	0.123073	0.0942198	0.202062
ENSG00000101347	SAMHD1	-0.0248571	0.692197	0.803326
ENSG00000101350	KIF3B	0.149368	0.055521	0.138129
ENSG00000101353	MROH8	-0.520689	0.0775432	0.175483
ENSG00000101361	NOP56	0.48054	1.49551e-17	9.15021e-15
ENSG00000101363	MANBAL	-0.0327226	0.659389	0.779689
ENSG00000101365	IDH3B	-0.067316	0.268572	0.423979
ENSG00000101367	MAPRE1	0.0833724	0.255752	0.411275
[truncated: 13,468 more rows]

## Sheet: Unwounded-GCN2 KO vs WT
Unwounded: GCN2 KO NTERT vs WT NTERT
ID	Gene.name	log2FoldChange	pvalue	padj
ENSG00000000003	TSPAN6	-0.643055	3.53278e-11	1.52099e-10
ENSG00000000419	DPM1	0.47122	8.31882e-05	0.000185876
ENSG00000000457	SCYL3	0.31585	0.00017818	0.00037905
ENSG00000000460	C1orf112	-0.337014	0.0366333	0.0547247
ENSG00000000971	CFH	-2.11505	9.04012e-66	5.84146e-64
ENSG00000001036	FUCA2	0.161624	0.00801597	0.0134903
ENSG00000001084	GCLC	0.0938105	0.259651	0.31861
ENSG00000001167	NFYA	-0.28808	0.000310556	0.00064274
ENSG00000001460	STPG1	1.20127	8.03008e-40	1.73699e-38
ENSG00000001461	NIPAL3	0.229196	0.000188749	0.000400582
ENSG00000001497	LAS1L	-0.0232543	0.800447	0.834292
ENSG00000001617	SEMA3F	-0.630829	3.36241e-15	1.94137e-14
ENSG00000001629	ANKIB1	0.0558963	0.495518	0.556582
ENSG00000001630	CYP51A1	0.231102	0.00727382	0.0123054
ENSG00000001631	KRIT1	0.118916	0.0527915	0.0764704
ENSG00000002016	RAD52	0.587828	1.47563e-07	4.53776e-07
ENSG00000002330	BAD	0.50875	7.34262e-08	2.34091e-07
ENSG00000002549	LAP3	-0.535881	1.82788e-08	6.19009e-08
ENSG00000002586	CD99	0.617254	4.57525e-22	4.14282e-21
ENSG00000002587	HS3ST1	0.844012	5.23621e-12	2.39349e-11
ENSG00000002746	HECW1	1.33414	0.00113352	0.00217138
ENSG00000002822	MAD1L1	0.560207	1.18879e-10	4.91607e-10
ENSG00000002834	LASP1	-0.028647	0.740735	0.783291
ENSG00000002919	SNX11	0.869789	2.98515e-18	2.12615e-17
ENSG00000003056	M6PR	-0.246476	6.41345e-06	1.63403e-05
ENSG00000003096	KLHL13	-0.311411	0.00140856	0.00265934
ENSG00000003137	CYP26B1	-1.45697	5.26128e-10	2.04958e-09
ENSG00000003147	ICA1	0.425235	4.11945e-06	1.07241e-05
ENSG00000003249	DBNDD1	0.911078	1.64136e-19	1.26646e-18
ENSG00000003393	ALS2	0.254578	0.012704	0.0206564
ENSG00000003400	CASP10	-0.142083	0.056233	0.0809766
ENSG00000003402	CFLAR	-0.123417	0.0736749	0.103417
ENSG00000003436	TFPI	-0.0919966	0.625739	0.68021
ENSG00000003509	NDUFAF7	0.0282328	0.756839	0.797322
ENSG00000003756	RBM5	-0.304236	1.55573e-07	4.77343e-07
ENSG00000003987	MTMR7	0.574065	0.0317119	0.0479675
ENSG00000003989	SLC7A2	0.224691	0.068621	0.0970937
ENSG00000004059	ARF5	-0.164171	0.0303145	0.0460372
ENSG00000004139	SARM1	-0.336163	0.288291	0.34935
ENSG00000004142	POLDIP2	-0.0624137	0.185857	0.237582
ENSG00000004455	AK2	0.190755	0.0340438	0.0512243
ENSG00000004478	FKBP4	0.578062	5.96443e-14	3.15135e-13
ENSG00000004487	KDM1A	-0.613299	3.59915e-21	3.06008e-20
ENSG00000004534	RBM6	0.00778736	0.925965	0.940835
ENSG00000004660	CAMKK1	0.127283	0.511299	0.571813
ENSG00000004700	RECQL	0.32579	3.44653e-05	8.07773e-05
ENSG00000004766	VPS50	0.27752	0.00265993	0.00483552
ENSG00000004777	ARHGAP33	-0.167727	0.611549	0.66722
ENSG00000004779	NDUFAB1	0.525383	0.00127478	0.00241909
ENSG00000004864	SLC25A13	-0.543083	4.45841e-12	2.05325e-11
ENSG00000004866	ST7	1.1231	3.33072e-43	8.45768e-42
ENSG00000004897	CDC27	0.523924	5.67991e-12	2.59007e-11
ENSG00000004961	HCCS	0.817985	3.61189e-17	2.394e-16
ENSG00000004975	DVL2	-0.638416	4.85782e-17	3.1961e-16
ENSG00000005001	PRSS22	1.18442	1.06394e-49	3.57434e-48
ENSG00000005007	UPF1	-0.312434	0.00123342	0.00234793
ENSG00000005020	SKAP2	-0.107905	0.141532	0.186463
ENSG00000005022	SLC25A5	0.0408702	0.670226	0.720319
ENSG00000005059	MCUB	0.576935	3.92525e-07	1.14956e-06
ENSG00000005073	HOXA11	1.13671	1.2633e-11	5.61734e-11
ENSG00000005075	POLR2J	0.195283	0.00356971	0.00634731
ENSG00000005100	DHX33	-0.454532	3.01051e-06	7.94897e-06
ENSG00000005156	LIG3	0.399571	0.000567098	0.00113144
ENSG00000005175	RPAP3	-0.153808	0.0360319	0.0539059
ENSG00000005187	ACSM3	-0.911343	0.000438484	0.000888612
ENSG00000005189	REXO5	-1.16499	3.46263e-05	8.11169e-05
ENSG00000005194	CIAPIN1	0.242096	0.00067408	0.0013302
ENSG00000005206	SPPL2B	-0.00507928	0.963419	0.971402
ENSG00000005238	FAM214B	0.217705	0.005903	0.0101491
ENSG00000005243	COPZ2	-0.838851	5.3833e-06	1.38317e-05
ENSG00000005302	MSL3	-0.0271104	0.794727	0.82924
ENSG00000005339	CREBBP	0.02569	0.850794	0.878396
ENSG00000005379	TSPOAP1	-1.55587	7.27946e-07	2.0619e-06
ENSG00000005436	GCFC2	-0.270006	0.000716225	0.00140861
ENSG00000005448	WDR54	-0.651695	2.06168e-13	1.0488e-12
ENSG00000005469	CROT	-1.23406	1.03355e-45	2.95565e-44
ENSG00000005483	KMT2E	-0.228596	0.0193581	0.0305455
ENSG00000005486	RHBDD2	-0.353038	7.63906e-08	2.43083e-07
ENSG00000005700	IBTK	1.41363	4.82433e-66	3.15765e-64
ENSG00000005801	ZNF195	0.0389303	0.703354	0.75026
ENSG00000005810	MYCBP2	-0.585517	0.0150377	0.0241714
ENSG00000005812	FBXL3	0.477762	6.52928e-09	2.30843e-08
ENSG00000005882	PDK2	0.166585	0.0401256	0.0595027
ENSG00000005884	ITGA3	-0.431021	1.91386e-06	5.17209e-06
ENSG00000005889	ZFX	0.0610407	0.454099	0.517291
ENSG00000005893	LAMP2	-0.0531314	0.537556	0.597263
ENSG00000006007	GDE1	0.424795	1.0771e-13	5.58789e-13
ENSG00000006015	REX1BD	-0.987046	0.000731057	0.00143518
ENSG00000006016	CRLF1	-0.0135916	0.964007	0.971679
ENSG00000006025	OSBPL7	-1.76985	1.92455e-27	2.37789e-26
ENSG00000006042	TMEM98	-0.21453	0.000849302	0.00165554
ENSG00000006062	MAP3K14	-0.736926	3.79593e-08	1.24738e-07
ENSG00000006118	TMEM132A	-1.30369	4.67049e-60	2.43716e-58
ENSG00000006125	AP2B1	-0.2657	0.00111436	0.00213656
ENSG00000006194	ZNF263	0.000440973	0.995409	0.996551
ENSG00000006282	SPATA20	-0.933132	2.49173e-42	6.07334e-41
ENSG00000006327	TNFRSF12A	0.435437	1.75659e-05	4.26781e-05
ENSG00000006377	DLX6	0.00633025	0.969384	0.976005
ENSG00000006432	MAP3K9	-0.255946	0.0502925	0.0731848
ENSG00000006451	RALA	0.741313	8.08011e-19	5.91879e-18
ENSG00000006453	BAIAP2L1	-0.0728349	0.228351	0.285013
ENSG00000006459	KDM7A	-0.0128174	0.892493	0.912995
ENSG00000006530	AGK	-0.267356	0.00014506	0.000313156
ENSG00000006534	ALDH3B1	-0.542981	1.03825e-06	2.89176e-06
ENSG00000006555	TTC22	0.360718	0.000137306	0.000297601
ENSG00000006576	PHTF2	-0.32613	6.92972e-05	0.000156636
ENSG00000006607	FARP2	-0.63759	2.84173e-10	1.13259e-09
ENSG00000006625	GGCT	-0.604547	7.16213e-15	4.02505e-14
ENSG00000006634	DBF4	0.0195931	0.874514	0.898356
ENSG00000006652	IFRD1	1.53642	9.22682e-46	2.64857e-44
ENSG00000006695	COX10	0.381179	3.53032e-07	1.03851e-06
ENSG00000006704	GTF2IRD1	-0.161301	0.0790041	0.110214
ENSG00000006712	PAF1	0.66731	2.00597e-15	1.1796e-14
ENSG00000006715	VPS41	-0.0929491	0.109541	0.148146
ENSG00000006740	ARHGAP44	-0.621104	0.0423413	0.0625197
ENSG00000006744	ELAC2	-0.051524	0.450817	0.51444
ENSG00000006756	ARSD	-0.203205	0.014534	0.023404
ENSG00000006757	PNPLA4	-0.202968	0.042997	0.0634262
ENSG00000006831	ADIPOR2	0.392014	2.78808e-12	1.30388e-11
ENSG00000006837	CDKL3	0.753357	0.00364962	0.00647727
ENSG00000007038	PRSS21	-0.704931	2.90983e-06	7.69652e-06
ENSG00000007047	MARK4	-0.257609	0.00261104	0.00475119
ENSG00000007080	CCDC124	0.725697	4.51142e-13	2.23876e-12
ENSG00000007168	PAFAH1B1	0.104475	0.0552023	0.0796585
ENSG00000007202	KIAA0100	0.00647685	0.952895	0.962831
ENSG00000007255	TRAPPC6A	-1.38378	3.35311e-27	4.08643e-26
ENSG00000007341	ST7L	0.0163102	0.867779	0.892766
ENSG00000007372	PAX6	0.0337235	0.874434	0.898334
ENSG00000007376	RPUSD1	-0.426178	2.03219e-06	5.47239e-06
ENSG00000007384	RHBDF1	-0.263812	0.000361227	0.000740446
ENSG00000007392	LUC7L	-0.23047	0.0443951	0.06533
ENSG00000007516	BAIAP3	0.271818	0.416657	0.48088
ENSG00000007520	TSR3	-0.00027627	0.996871	0.997462
ENSG00000007541	PIGQ	-0.859567	9.10974e-21	7.53439e-20
ENSG00000007545	CRAMP1	-0.654559	2.28416e-06	6.10973e-06
ENSG00000007866	TEAD3	-0.237564	0.00272333	0.00494426
ENSG00000007923	DNAJC11	-0.303933	0.000455611	0.000920987
ENSG00000007944	MYLIP	-0.000361163	0.996369	0.997223
ENSG00000007968	E2F2	-2.44742	5.60906e-09	1.9933e-08
ENSG00000008018	PSMB1	0.371085	4.02716e-05	9.36198e-05
ENSG00000008056	SYN1	1.60636	4.07184e-09	1.46588e-08
ENSG00000008083	JARID2	-0.0737712	0.473832	0.53619
ENSG00000008086	CDKL5	0.794737	1.57939e-07	4.84016e-07
ENSG00000008128	CDK11A	0.0811229	0.491485	0.552707
ENSG00000008130	NADK	-0.0575217	0.313313	0.375684
ENSG00000008256	CYTH3	0.0680378	0.469514	0.532455
ENSG00000008277	ADAM22	-2.58045	1.32369e-22	1.23922e-21
ENSG00000008282	SYPL1	0.226554	0.000112317	0.000245967
ENSG00000008283	CYB561	0.566976	4.32463e-14	2.30906e-13
ENSG00000008294	SPAG9	0.508833	5.7322e-07	1.64575e-06
ENSG00000008300	CELSR3	-0.098755	0.485091	0.546731
ENSG00000008311	AASS	-0.633989	8.93949e-09	3.12347e-08
ENSG00000008323	PLEKHG6	-0.996669	3.38829e-10	1.34022e-09
ENSG00000008324	SS18L2	0.286138	0.0354849	0.0531923
ENSG00000008382	MPND	-1.18422	1.44394e-27	1.79429e-26
ENSG00000008394	MGST1	-0.0201137	0.773235	0.810994
ENSG00000008405	CRY1	1.19132	5.02064e-24	5.07918e-23
ENSG00000008441	NFIX	-1.06508	3.03181e-20	2.43587e-19
ENSG00000008513	ST3GAL1	0.77768	1.09875e-13	5.69677e-13
ENSG00000008516	MMP25	0.117944	0.571798	0.629459
ENSG00000008517	IL32	0.893933	9.33107e-12	4.19581e-11
ENSG00000008710	PKD1	0.67691	9.83023e-08	3.08413e-07
ENSG00000008735	MAPK8IP2	1.07345	2.19694e-10	8.86542e-10
ENSG00000008838	MED24	-0.195165	0.0109734	0.0180767
ENSG00000008853	RHOBTB2	-0.521788	4.17703e-05	9.6911e-05
ENSG00000008869	HEATR5B	0.00375449	0.96337	0.971402
ENSG00000008952	SEC62	0.747075	1.21746e-23	1.19891e-22
ENSG00000008988	RPS20	0.0437517	0.643963	0.696778
ENSG00000009307	CSDE1	-0.0574672	0.341237	0.404819
ENSG00000009335	UBE3C	-0.0354584	0.468476	0.531476
ENSG00000009413	REV3L	0.137843	0.295156	0.356531
ENSG00000009724	MASP2	0.66359	0.0960251	0.131317
ENSG00000009780	FAM76A	0.0730116	0.590176	0.647203
ENSG00000009790	TRAF3IP3	-1.13016	1.45302e-07	4.47457e-07
ENSG00000009830	POMT2	0.139706	0.182174	0.233365
ENSG00000009844	VTA1	0.093877	0.206164	0.2606
ENSG00000009954	BAZ1B	-0.129645	0.253379	0.31215
ENSG00000010017	RANBP9	0.250339	0.00239186	0.00437437
ENSG00000010030	ETV7	-0.962368	3.75622e-14	2.01691e-13
ENSG00000010072	SPRTN	0.369635	0.00145204	0.00273598
ENSG00000010165	METTL13	0.184137	0.00961809	0.0159828
ENSG00000010219	DYRK4	0.516613	9.21025e-09	3.2129e-08
ENSG00000010244	ZNF207	0.0030671	0.962307	0.970553
ENSG00000010256	UQCRC1	0.423706	1.03725e-09	3.94162e-09
ENSG00000010270	STARD3NL	0.639156	1.1663e-09	4.40446e-09
ENSG00000010278	CD9	-0.500633	6.18653e-07	1.76716e-06
ENSG00000010292	NCAPD2	-0.433864	1.24868e-05	3.07363e-05
ENSG00000010295	IFFO1	-1.21253	3.45732e-05	8.10177e-05
ENSG00000010310	GIPR	-0.275104	0.398777	0.463555
ENSG00000010318	PHF7	0.645509	0.000248888	0.00052086
ENSG00000010322	NISCH	-0.242254	0.00574454	0.00989572
ENSG00000010361	FUZ	-1.38337	2.25404e-38	4.64418e-37
ENSG00000010404	IDS	0.327111	5.1894e-05	0.000118891
ENSG00000010438	PRSS3	2.42309	2.57241e-113	7.1022e-111
ENSG00000010539	ZNF200	0.428054	3.5081e-05	8.21315e-05
ENSG00000010626	LRRC23	0.120438	0.329322	0.392678
ENSG00000010704	HFE	-0.538671	2.15851e-07	6.5137e-07
ENSG00000010803	SCMH1	-0.86603	3.76512e-22	3.43383e-21
ENSG00000010810	FYN	0.72687	3.3358e-20	2.67445e-19
ENSG00000010818	HIVEP2	-0.973562	2.33389e-13	1.18213e-12
ENSG00000011007	ELOA	0.60359	3.87004e-24	3.95203e-23
ENSG00000011009	LYPLA2	-0.596433	9.30869e-19	6.79906e-18
ENSG00000011021	CLCN6	0.345843	0.0040166	0.00708551
ENSG00000011028	MRC2	-2.82891	2.8031e-126	9.89886e-124
ENSG00000011052	NME1-NME2	-0.277356	0.152099	0.198779
ENSG00000011105	TSPAN9	-0.329301	0.000474663	0.000957206
ENSG00000011114	BTBD7	-0.193457	0.0123384	0.0201202
ENSG00000011132	APBA3	0.583734	4.29951e-09	1.54455e-08
ENSG00000011143	MKS1	0.179283	0.0382998	0.0569844
ENSG00000011198	ABHD5	0.683193	7.74215e-22	6.87915e-21
ENSG00000011201	ANOS1	-0.738154	1.91731e-05	4.64047e-05
ENSG00000011243	AKAP8L	0.513356	2.27377e-08	7.62695e-08
ENSG00000011258	MBTD1	-0.617459	1.90819e-12	9.04931e-12
ENSG00000011260	UTP18	-0.233448	0.0224766	0.0350203
ENSG00000011275	RNF216	-0.262444	0.000334191	0.000688094
ENSG00000011295	TTC19	-0.055645	0.409974	0.47414
ENSG00000011304	PTBP1	-0.0688314	0.454684	0.517882
ENSG00000011332	DPF1	-0.241374	0.43483	0.498858
ENSG00000011347	SYT7	0.662559	2.68726e-09	9.82567e-09
ENSG00000011376	LARS2	-0.532447	2.45588e-10	9.87881e-10
ENSG00000011405	PIK3C2A	0.155383	0.0454692	0.0667812
ENSG00000011422	PLAUR	0.681533	1.95643e-15	1.15193e-14
ENSG00000011426	ANLN	-0.903884	3.96257e-07	1.16005e-06
ENSG00000011451	WIZ	-0.270569	0.00356571	0.00634095
ENSG00000011454	RABGAP1	-0.129935	0.0335479	0.0505282
ENSG00000011465	DCN	-0.0555149	0.816843	0.848875
ENSG00000011478	QPCTL	0.0185806	0.859622	0.885574
ENSG00000011485	PPP5C	-0.27392	1.36956e-06	3.76141e-06
ENSG00000011523	CEP68	-1.38116	6.62193e-51	2.34939e-49
ENSG00000011566	MAP4K3	-0.0791387	0.261127	0.32024
ENSG00000011638	TMEM159	0.0186886	0.814372	0.846365
ENSG00000012048	BRCA1	0.390341	0.0103607	0.0171325
ENSG00000012061	ERCC1	0.117348	0.141503	0.186452
ENSG00000012171	SEMA3B	-1.1709	1.27614e-10	5.26726e-10
ENSG00000012174	MBTPS2	-0.606516	1.60275e-21	1.38756e-20
ENSG00000012211	PRICKLE3	-0.590177	1.39361e-10	5.73028e-10
ENSG00000012232	EXTL3	-0.470169	6.0432e-06	1.54488e-05
ENSG00000012660	ELOVL5	-0.0382751	0.486639	0.548232
ENSG00000012779	ALOX5	-1.80493	1.23852e-13	6.3882e-13
ENSG00000012817	KDM5D	-0.282512	0.00329964	0.00589818
ENSG00000012822	CALCOCO1	-0.938507	3.78834e-55	1.63891e-53
ENSG00000012963	UBR7	-0.189935	0.0099741	0.0165364
ENSG00000012983	MAP4K5	0.182896	0.0248624	0.0384299
ENSG00000013016	EHD3	-0.327412	0.0224698	0.0350133
ENSG00000013275	PSMC4	0.610239	3.27178e-14	1.7649e-13
ENSG00000013288	MAN2B2	-0.683363	1.34812e-12	6.45981e-12
ENSG00000013306	SLC25A39	-0.261002	1.65999e-07	5.081e-07
ENSG00000013364	MVP	-0.452513	4.83992e-07	1.40122e-06
ENSG00000013374	NUB1	-0.0787951	0.138648	0.183203
ENSG00000013375	PGM3	1.59853	1.1636e-49	3.90049e-48
ENSG00000013392	RWDD2A	0.957084	4.06153e-10	1.59572e-09
ENSG00000013441	CLK1	-0.0527876	0.708491	0.754819
ENSG00000013503	POLR3B	0.664196	2.20788e-17	1.48413e-16
ENSG00000013523	ANGEL1	-0.949695	1.00217e-30	1.46609e-29
ENSG00000013561	RNF14	0.971452	7.7693e-18	5.38216e-17
ENSG00000013563	DNASE1L1	-0.730508	3.07769e-16	1.90521e-15
ENSG00000013573	DDX11	-0.436259	4.41733e-05	0.000102174
ENSG00000013583	HEBP1	0.124366	0.196387	0.24951
ENSG00000013588	GPRC5A	0.0185274	0.830975	0.861218
ENSG00000013619	MAMLD1	0.350596	0.238954	0.296496
ENSG00000013810	TACC3	0.250366	0.0907524	0.124803
ENSG00000014123	UFL1	0.535726	1.0204e-18	7.41729e-18
ENSG00000014138	POLA2	-0.541758	1.76055e-05	4.27674e-05
ENSG00000014164	ZC3H3	0.0668811	0.450974	0.514542
ENSG00000014216	CAPN1	-0.198539	0.00180716	0.00336337
ENSG00000014257	ACPP	-0.122291	0.528235	0.588112
ENSG00000014641	MDH1	0.332146	0.00125171	0.00238007
ENSG00000014824	SLC30A9	0.366124	1.03236e-06	2.87586e-06
ENSG00000014914	MTMR11	-0.437567	0.000122478	0.000267141
ENSG00000014919	COX15	0.00902736	0.895005	0.915134
ENSG00000015133	CCDC88C	-1.27506	4.56831e-40	1.00828e-38
ENSG00000015153	YAF2	0.359549	0.00290407	0.00524918
ENSG00000015171	ZMYND11	-0.296619	9.02514e-05	0.000200449
ENSG00000015285	WAS	1.81157	2.72211e-05	6.46434e-05
ENSG00000015475	BID	-0.454336	5.03013e-08	1.62932e-07
ENSG00000015479	MATR3	0.269108	0.0187506	0.0296808
ENSG00000015532	XYLT2	-0.834006	2.42745e-28	3.16946e-27
ENSG00000015568	RGPD5	0.244536	0.280792	0.341407
ENSG00000015676	NUDCD3	-0.258983	1.29682e-06	3.56808e-06
ENSG00000016082	ISL1	0.372452	0.0475061	0.0694435
ENSG00000016402	IL20RA	-1.38787	7.17531e-36	1.32069e-34
ENSG00000016602	CLCA4	-4.54767	2.99206e-55	1.30185e-53
ENSG00000016864	GLT8D1	-0.00237338	0.971513	0.977629
ENSG00000017260	ATP2C1	-0.188741	4.79536e-05	0.000110346
ENSG00000017483	SLC38A5	0.232561	1.49935e-06	4.10154e-06
ENSG00000017797	RALBP1	0.148424	0.0472353	0.0691209
ENSG00000018189	RUFY3	-0.253713	0.00325434	0.00582062
ENSG00000018236	CNTN1	1.32065	1.2215e-53	4.9728e-52
ENSG00000018408	WWTR1	-0.885291	2.90955e-33	4.73543e-32
ENSG00000018510	AGPS	0.137895	0.0227466	0.0354154
ENSG00000018610	CXorf56	0.084312	0.303268	0.364936
ENSG00000018699	TTC27	-0.304448	0.00256312	0.00466902
ENSG00000018869	ZNF582	0.145262	0.509319	0.569892
ENSG00000019144	PHLDB1	-1.73714	5.80767e-69	4.26036e-67
ENSG00000019169	MARCO	0.917758	0.0358686	0.0536933
ENSG00000019186	CYP24A1	-2.79226	3.04777e-30	4.36608e-29
ENSG00000019485	PRDM11	-0.686889	2.82536e-09	1.03108e-08
ENSG00000019549	SNAI2	-0.585755	8.91434e-27	1.05588e-25
ENSG00000019582	CD74	-0.472465	0.000373884	0.000765359
ENSG00000019995	ZRANB1	0.251366	0.0025945	0.00472335
ENSG00000020129	NCDN	-0.424484	6.7089e-06	1.70473e-05
ENSG00000020181	ADGRA2	0.29272	0.330193	0.3935
ENSG00000020256	ZFP64	0.301668	8.65625e-05	0.000192933
ENSG00000020426	MNAT1	0.684323	9.62935e-09	3.35525e-08
ENSG00000020577	SAMD4A	0.281548	0.0267139	0.041008
ENSG00000020922	MRE11	-1.01136	1.60521e-33	2.66105e-32
ENSG00000021355	SERPINB1	0.305792	0.000316537	0.000653782
ENSG00000021574	SPAST	0.221374	0.00135784	0.00256869
ENSG00000021762	OSBPL5	-0.99415	9.86642e-29	1.31769e-27
ENSG00000021776	AQR	-0.234615	0.000545059	0.00108976
ENSG00000021826	CPS1	-0.754204	1.58203e-26	1.84368e-25
ENSG00000022267	FHL1	0.0494335	0.570421	0.628171
ENSG00000022277	RTF2	0.469281	9.25257e-16	5.56657e-15
ENSG00000022556	NLRP2	-0.434251	1.74012e-09	6.4669e-09
ENSG00000022567	SLC45A4	-0.596096	3.29169e-05	7.73512e-05
ENSG00000022840	RNF10	0.502501	8.35939e-12	3.76557e-11
ENSG00000022976	ZNF839	-0.519675	1.17469e-05	2.89901e-05
ENSG00000023041	ZDHHC6	0.59934	1.55835e-08	5.31287e-08
ENSG00000023191	RNH1	0.385058	1.37405e-08	4.70958e-08
ENSG00000023228	NDUFS1	0.384971	4.13493e-07	1.20725e-06
ENSG00000023287	RB1CC1	-0.0563309	0.298079	0.359547
ENSG00000023318	ERP44	1.1617	4.09146e-34	6.97293e-33
ENSG00000023330	ALAS1	0.518197	2.12344e-14	1.15946e-13
ENSG00000023445	BIRC3	-0.523852	9.72953e-07	2.72237e-06
ENSG00000023516	AKAP11	0.0230301	0.777483	0.814236
ENSG00000023572	GLRX2	0.279484	0.0302345	0.0459295
ENSG00000023608	SNAPC1	0.815921	2.48101e-09	9.10005e-09
ENSG00000023697	DERA	0.110282	0.30733	0.369238
ENSG00000023734	STRAP	0.68102	4.93717e-19	3.67866e-18
ENSG00000023839	ABCC2	1.30944	5.44253e-20	4.31341e-19
ENSG00000023892	DEF6	-1.28456	7.62607e-34	1.28241e-32
ENSG00000023902	PLEKHO1	0.119369	0.388165	0.452988
ENSG00000023909	GCLM	0.414414	3.21253e-09	1.1676e-08
ENSG00000024048	UBR2	0.0628219	0.35571	0.419726
ENSG00000024422	EHD2	-0.229178	0.0095168	0.0158249
ENSG00000024526	DEPDC1	-0.200981	0.51563	0.57585
ENSG00000024862	CCDC28A	-0.22472	0.0129088	0.0209626
ENSG00000025039	RRAGD	0.902799	5.39685e-11	2.2962e-10
ENSG00000025156	HSF2	0.0304469	0.794364	0.828976
ENSG00000025293	PHF20	-0.268285	1.37838e-05	3.3792e-05
ENSG00000025423	HSD17B6	-1.2198	1.95323e-05	4.7229e-05
ENSG00000025434	NR1H3	1.4721	4.78634e-20	3.80129e-19
ENSG00000025708	TYMP	-0.505338	0.000102666	0.00022594
ENSG00000025770	NCAPH2	0.06323	0.406803	0.470972
ENSG00000025772	TOMM34	-0.383152	3.18782e-08	1.0521e-07
ENSG00000025796	SEC63	0.912704	6.07251e-27	7.28365e-26
ENSG00000025800	KPNA6	-0.238026	0.00538565	0.00932509
ENSG00000026025	VIM	1.7089	4.69574e-53	1.85207e-51
ENSG00000026036	RTEL1-TNFRSF6B	-0.840174	0.00637739	0.0108969
ENSG00000026103	FAS	0.389141	0.000907719	0.00176174
ENSG00000026297	RNASET2	-0.623712	1.06312e-06	2.95614e-06
ENSG00000026508	CD44	-0.92368	9.07567e-24	9.00157e-23
ENSG00000026559	KCNG1	1.31828	1.0845e-39	2.32929e-38
ENSG00000026652	AGPAT4	-0.817032	2.94211e-15	1.70845e-14
ENSG00000026751	SLAMF7	1.67816	8.51503e-31	1.24963e-29
ENSG00000026950	BTN3A1	-0.167142	0.0355034	0.0532043
ENSG00000027001	MIPEP	-0.323412	0.000223767	0.000470753
ENSG00000027075	PRKCH	-0.0524318	0.530177	0.589971
ENSG00000027697	IFNGR1	-0.286735	0.0193647	0.030551
ENSG00000027847	B4GALT7	-0.0848808	0.33093	0.394348
ENSG00000028116	VRK2	0.466285	1.38851e-09	5.20479e-09
ENSG00000028203	VEZT	-0.212244	0.00123599	0.00235254
ENSG00000028277	POU2F2	-0.00328192	0.984248	0.987108
ENSG00000028310	BRD9	0.244457	7.44584e-05	0.000167578
ENSG00000028528	SNX1	-0.652441	8.90844e-28	1.12635e-26
ENSG00000028839	TBPL1	0.215036	0.0351875	0.0527986
ENSG00000029153	ARNTL2	-0.196028	0.00208729	0.00384888
ENSG00000029363	BCLAF1	0.919738	6.79283e-28	8.64619e-27
ENSG00000029364	SLC39A9	0.707939	1.83477e-31	2.78331e-30
ENSG00000029534	ANK1	-0.968757	2.41815e-22	2.22948e-21
ENSG00000029639	TFB1M	0.258814	0.0266291	0.0409068
ENSG00000029725	RABEP1	-0.342969	3.57232e-05	8.35064e-05
ENSG00000029993	HMGB3	-0.845665	5.8837e-18	4.10211e-17
ENSG00000030066	NUP160	-0.627094	5.68667e-19	4.2123e-18
ENSG00000030110	BAK1	0.385026	8.24333e-09	2.88621e-08
ENSG00000030419	IKZF2	-0.0647034	0.37784	0.442571
ENSG00000030582	GRN	-0.660979	7.5954e-17	4.91419e-16
ENSG00000031003	FAM13B	0.631289	2.37219e-12	1.11695e-11
ENSG00000031081	ARHGAP31	0.903491	4.50081e-05	0.000104025
ENSG00000031691	CENPQ	-0.0602964	0.725423	0.769942
ENSG00000031698	SARS	0.897931	6.4701e-29	8.7177e-28
ENSG00000031823	RANBP3	-0.0542539	0.44816	0.51187
ENSG00000032219	ARID4A	-0.777394	1.6572e-17	1.12543e-16
ENSG00000032389	EIPR1	0.279481	0.00117029	0.00223814
ENSG00000032444	PNPLA6	0.198065	0.0230784	0.0358916
ENSG00000032742	IFT88	0.210589	0.0394654	0.0586094
ENSG00000033011	ALG1	0.635114	2.20648e-16	1.37769e-15
ENSG00000033030	ZCCHC8	0.491319	8.97472e-14	4.6832e-13
ENSG00000033050	ABCF2	-0.00728184	0.905469	0.923718
ENSG00000033100	CHPF2	0.0290276	0.677369	0.726863
ENSG00000033170	FUT8	0.765573	6.0066e-11	2.5428e-10
ENSG00000033178	UBA6	0.494019	7.94473e-11	3.32527e-10
ENSG00000033327	GAB2	2.32356	4.4653e-69	3.29153e-67
ENSG00000033627	ATP6V0A1	0.650583	2.96183e-12	1.38216e-11
ENSG00000033800	PIAS1	-0.475215	1.61272e-09	6.00961e-09
ENSG00000033867	SLC4A7	-0.0864067	0.285449	0.346297
ENSG00000034053	APBA2	0.93981	3.87361e-14	2.07774e-13
ENSG00000034152	MAP2K3	-0.499682	1.20986e-09	4.55988e-09
ENSG00000034239	EFCAB1	0.878129	0.0317732	0.0480458
ENSG00000034510	TMSB10	-0.0379955	0.738978	0.781814
ENSG00000034533	ASTE1	0.251167	0.0690957	0.0976926
ENSG00000034677	RNF19A	0.446898	1.93923e-16	1.21343e-15
ENSG00000034693	PEX3	-0.391889	0.00422016	0.00741446
ENSG00000034713	GABARAPL2	-0.0338717	0.769229	0.807796
ENSG00000035115	SH3YL1	-0.862403	1.39672e-22	1.30599e-21
ENSG00000035141	FAM136A	0.0424343	0.579583	0.637243
ENSG00000035403	VCL	-0.586247	5.87475e-15	3.32122e-14
ENSG00000035499	DEPDC1B	-0.940101	5.47883e-07	1.57658e-06
ENSG00000035664	DAPK2	-1.65578	4.4172e-40	9.77773e-39
ENSG00000035681	NSMAF	0.171882	0.0134291	0.0217353
ENSG00000035687	ADSS	-0.482915	4.11074e-15	2.35464e-14
ENSG00000035862	TIMP2	0.214127	0.0070487	0.0119621
ENSG00000035928	RFC1	-0.159396	0.0257506	0.0396857
ENSG00000036054	TBC1D23	0.594576	2.29944e-09	8.45652e-09
ENSG00000036257	CUL3	0.197698	0.00436291	0.00765463
ENSG00000036549	AC118549.1	-0.0507667	0.391207	0.455892
ENSG00000036672	USP2	1.77392	2.60736e-31	3.92397e-30
ENSG00000037042	TUBG2	-0.568968	2.88021e-08	9.54516e-08
ENSG00000037241	RPL26L1	1.16564	1.1055e-23	1.09362e-22
ENSG00000037474	NSUN2	0.488859	4.84579e-16	2.96827e-15
ENSG00000037637	FBXO42	0.933097	9.90207e-31	1.44998e-29
ENSG00000037749	MFAP3	0.592999	1.07314e-13	5.56923e-13
ENSG00000037757	MRI1	-0.420332	2.22828e-06	5.96868e-06
ENSG00000037897	METTL1	-0.699968	1.05863e-09	4.01882e-09
ENSG00000037965	HOXC8	0.260753	0.31823	0.381038
ENSG00000038002	AGA	0.292127	0.0305645	0.0463891
ENSG00000038210	PI4K2B	-0.452245	4.60761e-07	1.33754e-06
ENSG00000038219	BOD1L1	-0.114823	0.409648	0.473871
ENSG00000038274	MAT2B	-0.332382	0.000176243	0.000375087
ENSG00000038295	TLL1	-0.942664	4.67111e-30	6.62905e-29
ENSG00000038358	EDC4	-0.226132	0.0107233	0.0176963
ENSG00000038382	TRIO	-0.128995	0.35883	0.422915
ENSG00000038532	CLEC16A	-0.225585	0.0657182	0.0934042
ENSG00000039068	CDH1	0.215045	0.015138	0.0243197
ENSG00000039123	MTREX	0.507057	1.30931e-25	1.45441e-24
ENSG00000039139	DNAH5	0.175511	0.343736	0.407307
ENSG00000039319	ZFYVE16	0.259559	0.000142605	0.000308249
ENSG00000039523	RIPOR1	-0.533944	7.31572e-05	0.000164769
ENSG00000039560	RAI14	-0.0171901	0.740882	0.783392
ENSG00000039600	SOX30	0.696558	0.0539161	0.0779729
ENSG00000039650	PNKP	-1.1471	2.58214e-32	4.01329e-31
ENSG00000040199	PHLPP2	0.344022	0.0477838	0.0698177
ENSG00000040275	SPDL1	0.238636	0.0106886	0.0176492
ENSG00000040341	STAU2	0.207581	0.0115574	0.0189421
ENSG00000040487	PQLC2	0.415108	0.000135695	0.000294404
ENSG00000040531	CTNS	0.322479	0.00127047	0.00241182
ENSG00000040608	RTN4R	0.98124	2.19089e-07	6.60748e-07
ENSG00000040633	PHF23	-0.315434	1.92309e-06	5.19427e-06
ENSG00000040731	CDH10	-2.36318	9.27602e-69	6.77194e-67
ENSG00000040933	INPP4A	-0.430848	1.0143e-08	3.52695e-08
ENSG00000041353	RAB27B	0.082507	0.291414	0.352599
ENSG00000041357	PSMA4	0.0533597	0.593745	0.650647
ENSG00000041802	LSG1	-0.253392	0.000711422	0.00139971
ENSG00000041880	PARP3	-1.13814	2.13202e-26	2.47135e-25
ENSG00000041982	TNC	0.479419	0.0928733	0.127397
ENSG00000041988	THAP3	0.405331	1.08407e-05	2.68762e-05
ENSG00000042088	TDP1	-0.192806	0.0398108	0.059082
ENSG00000042286	AIFM2	1.17615	2.00873e-27	2.47989e-26
ENSG00000042317	SPATA7	0.186777	0.0695043	0.0981927
ENSG00000042429	MED17	-0.319724	7.31206e-07	2.07075e-06
ENSG00000042445	RETSAT	-0.0262049	0.715584	0.760988
ENSG00000042493	CAPG	-0.587054	7.28599e-13	3.56092e-12
ENSG00000042753	AP2S1	-0.0912267	0.132307	0.175773
ENSG00000042832	TG	-2.97416	4.97097e-21	4.1727e-20
ENSG00000043039	BARX2	0.0616219	0.674318	0.723999
ENSG00000043093	DCUN1D1	-0.0436655	0.501484	0.562493
ENSG00000043143	JADE2	0.0958794	0.406042	0.470309
ENSG00000043514	TRIT1	-0.0602945	0.561509	0.619749
ENSG00000043591	ADRB1	1.55638	5.05447e-05	0.000115975
ENSG00000044090	CUL7	0.160475	0.0892086	0.122903
ENSG00000044115	CTNNA1	0.603952	8.66986e-19	6.34161e-18
ENSG00000044446	PHKA2	-0.226532	0.00156812	0.00294446
ENSG00000044459	CNTLN	-0.0683794	0.489056	0.550586
ENSG00000044524	EPHA3	-1.31465	0.000719243	0.00141381
ENSG00000044574	HSPA5	2.30143	1.77369e-61	9.75852e-60
ENSG00000046604	DSG2	-0.00807075	0.883322	0.905566
ENSG00000046647	GEMIN8	-0.180143	0.0577481	0.0830088
ENSG00000046651	OFD1	0.0606881	0.400255	0.46511
ENSG00000047056	WDR37	0.0432268	0.549778	0.608705
ENSG00000047188	YTHDC2	0.424023	1.26023e-16	8.02372e-16
ENSG00000047230	CTPS2	-0.858947	1.07921e-25	1.2041e-24
ENSG00000047249	ATP6V1H	0.18283	0.00657994	0.0112215
ENSG00000047315	POLR2B	-0.0143851	0.778118	0.81458
ENSG00000047346	FAM214A	0.0852595	0.32884	0.392213
ENSG00000047365	ARAP2	-0.389085	4.88257e-07	1.4133e-06
ENSG00000047410	TPR	-0.516086	6.80159e-07	1.93304e-06
ENSG00000047578	KIAA0556	-0.105582	0.311606	0.373962
ENSG00000047579	DTNBP1	0.365717	0.000191685	0.000406358
ENSG00000047597	XK	2.17856	1.06248e-21	9.35286e-21
ENSG00000047621	C12orf4	0.456753	0.000183539	0.000389905
ENSG00000047634	SCML1	-0.435052	0.000631193	0.00125077
ENSG00000047644	WWC3	-0.634065	3.87966e-09	1.39935e-08
ENSG00000047648	ARHGAP6	0.782885	0.00407977	0.0071861
ENSG00000047849	MAP4	0.428562	3.04192e-06	8.02774e-06
ENSG00000047932	GOPC	0.134734	0.0519219	0.0752825
ENSG00000047936	ROS1	0.583043	0.000342854	0.000705262
ENSG00000048028	USP28	-0.599339	1.45293e-20	1.18809e-19
ENSG00000048052	HDAC9	0.134734	0.0726315	0.102197
ENSG00000048140	TSPAN17	0.521599	6.00599e-18	4.18545e-17
ENSG00000048162	NOP16	-0.0362899	0.65037	0.702359
ENSG00000048342	CC2D2A	-0.655853	3.40001e-15	1.96234e-14
ENSG00000048392	RRM2B	1.01606	1.14343e-27	1.43022e-26
ENSG00000048405	ZNF800	0.0632806	0.358146	0.42224
ENSG00000048471	SNX29	-0.291292	0.00643555	0.0109913
ENSG00000048544	MRPS10	0.510293	6.25103e-08	2.00765e-07
ENSG00000048649	RSF1	-0.257713	0.0208229	0.0326615
ENSG00000048707	VPS13D	-0.611874	0.00478292	0.00833471
ENSG00000048740	CELF2	1.11572	8.05728e-11	3.37052e-10
ENSG00000048828	FAM120A	0.213439	0.0131166	0.0212726
ENSG00000048991	R3HDM1	0.436942	2.33399e-07	7.02094e-07
ENSG00000049089	COL9A2	-1.37487	1.51912e-11	6.71944e-11
ENSG00000049130	KITLG	-0.870444	5.21224e-36	9.6995e-35
ENSG00000049167	ERCC8	0.48837	2.37039e-09	8.71323e-09
ENSG00000049192	ADAMTS6	0.36313	0.17394	0.224141
ENSG00000049239	H6PD	-1.02855	3.68092e-17	2.43763e-16
ENSG00000049245	VAMP3	-0.032095	0.575774	0.633376
ENSG00000049246	PER3	0.699928	7.78404e-09	2.73296e-08
ENSG00000049249	TNFRSF9	3.01321	1.78236e-12	8.46846e-12
ENSG00000049283	EPN3	-0.172262	0.066486	0.0943789
ENSG00000049323	LTBP1	0.413508	0.000108155	0.000237262
ENSG00000049449	RCN1	-0.476846	3.07601e-10	1.22244e-09
ENSG00000049541	RFC2	0.0240088	0.820049	0.851799
ENSG00000049618	ARID1B	-0.52738	1.34024e-07	4.14575e-07
ENSG00000049656	CLPTM1L	0.842488	2.39873e-24	2.47282e-23
ENSG00000049759	NEDD4L	-1.15565	3.34911e-49	1.1104e-47
ENSG00000049769	PPP1R3F	-0.0235252	0.890762	0.911532
ENSG00000049860	HEXB	0.288197	2.04817e-05	4.93438e-05
ENSG00000049883	PTCD2	0.784335	5.12206e-24	5.17832e-23
ENSG00000050130	JKAMP	0.396744	1.10569e-05	2.7363e-05
ENSG00000050165	DKK3	-1.0086	8.5414e-40	1.84497e-38
ENSG00000050327	ARHGEF5	-0.363033	0.000401255	0.000818079
ENSG00000050344	NFE2L3	-0.34839	0.000347094	0.000713693
ENSG00000050393	MCUR1	0.252813	0.00117193	0.002241
ENSG00000050405	LIMA1	-0.0443298	0.53311	0.592974
ENSG00000050426	LETMD1	-0.634409	2.1878e-13	1.10998e-12
ENSG00000050438	SLC4A8	-0.101778	0.756534	0.797269
ENSG00000050748	MAPK9	0.522974	2.34535e-17	1.57306e-16
ENSG00000050820	BCAR1	0.175831	0.0585028	0.0839983
ENSG00000051009	FAM160A2	0.0946456	0.355088	0.419075
ENSG00000051108	HERPUD1	2.50153	3.09983e-56	1.39263e-54
ENSG00000051128	HOMER3	-1.27369	5.41552e-27	6.54214e-26
ENSG00000051180	RAD51	-0.568659	0.0225659	0.0351486
ENSG00000051382	PIK3CB	0.243537	0.000547777	0.00109491
ENSG00000051596	THOC3	0.439208	0.00712819	0.0120738
ENSG00000051620	HEBP2	0.250171	0.000546664	0.00109282
ENSG00000051825	MPHOSPH9	0.761362	2.24857e-13	1.14005e-12
ENSG00000052126	PLEKHA5	-0.593691	2.31585e-20	1.87154e-19
ENSG00000052344	PRSS8	0.926274	2.44323e-46	7.17611e-45
ENSG00000052723	SIKE1	0.645131	1.43419e-16	9.04788e-16
ENSG00000052749	RRP12	-0.0230935	0.849661	0.877515
ENSG00000052795	FNIP2	0.0556836	0.582271	0.639828
ENSG00000052802	MSMO1	0.724958	1.48901e-14	8.2131e-14
ENSG00000052841	TTC17	0.502195	8.49813e-13	4.13206e-12
ENSG00000053108	FSTL4	1.52725	0.000307476	0.00063654
ENSG00000053254	FOXN3	-0.910626	5.64768e-14	2.9892e-13
ENSG00000053371	AKR7A2	-0.609219	4.02391e-18	2.84068e-17
ENSG00000053372	MRTO4	-0.214405	0.0294537	0.044878
ENSG00000053438	NNAT	-0.065418	0.802893	0.836556
ENSG00000053501	USE1	-0.198014	0.0653449	0.0929172
ENSG00000053524	MCF2L2	1.41941	9.45864e-15	5.28243e-14
ENSG00000053702	NRIP2	-0.167166	0.489053	0.550586
ENSG00000053747	LAMA3	-0.58015	3.75593e-07	1.10146e-06
ENSG00000053770	AP5M1	0.228502	0.000100915	0.000222409
ENSG00000053900	ANAPC4	0.193308	0.00705081	0.0119641
ENSG00000054116	TRAPPC3	0.638337	5.51963e-12	2.5185e-11
ENSG00000054118	THRAP3	0.486065	1.69463e-07	5.17765e-07
ENSG00000054148	PHPT1	0.0827061	0.371149	0.435641
ENSG00000054179	ENTPD2	0.732058	1.99286e-11	8.75117e-11
ENSG00000054219	LY75	-1.3173	5.72614e-07	1.64432e-06
ENSG00000054267	ARID4B	-0.464251	1.01387e-06	2.82851e-06
ENSG00000054277	OPN3	-1.11376	4.77182e-22	4.30797e-21
ENSG00000054282	SDCCAG8	-0.537913	1.68846e-11	7.44461e-11
ENSG00000054392	HHAT	0.286764	0.00940504	0.0156527
ENSG00000054523	KIF1B	0.0662796	0.555991	0.614597
ENSG00000054598	FOXC1	0.134326	0.133435	0.177147
ENSG00000054611	TBC1D22A	-0.0282723	0.651138	0.703138
ENSG00000054654	SYNE2	-1.43476	7.33205e-07	2.07602e-06
ENSG00000054690	PLEKHH1	0.225218	0.170479	0.220148
ENSG00000054793	ATP9A	-0.954735	4.05381e-15	2.32379e-14
ENSG00000054965	FAM168A	-0.226014	0.0257213	0.0396543
ENSG00000054967	RELT	-0.596217	9.75703e-06	2.43325e-05
ENSG00000054983	GALC	-0.846218	2.16275e-27	2.66353e-26
ENSG00000055044	NOP58	0.139565	0.0265049	0.0407406
ENSG00000055070	SZRD1	-0.108802	0.0998077	0.136048
ENSG00000055130	CUL1	-0.115128	0.0442193	0.0650928
ENSG00000055147	FAM114A2	1.15082	6.91404e-28	8.79311e-27
ENSG00000055163	CYFIP2	1.15933	6.53492e-27	7.8136e-26
ENSG00000055208	TAB2	0.436593	2.90726e-18	2.07359e-17
ENSG00000055211	GINM1	0.00305307	0.972863	0.9785
ENSG00000055332	EIF2AK2	-0.285789	0.00216788	0.00398732
ENSG00000055483	USP36	-0.294948	0.00239017	0.00437233
ENSG00000055609	KMT2C	-0.00102143	0.996693	0.99735
ENSG00000055732	MCOLN3	-0.300434	0.0064703	0.0110457
ENSG00000055917	PUM2	-0.167177	0.0215803	0.0337136
ENSG00000055950	MRPL43	0.133252	0.181977	0.233132
ENSG00000056050	HPF1	0.254816	0.054266	0.0784043
ENSG00000056097	ZFR	0.443426	3.95396e-11	1.69751e-10
ENSG00000056277	ZNF280C	-0.706733	7.06789e-05	0.000159545
ENSG00000056558	TRAF1	-0.638251	0.00270555	0.00491491
ENSG00000056586	RC3H2	-0.0101858	0.904195	0.922852
ENSG00000056736	IL17RB	-0.390574	0.036576	0.0546498
ENSG00000056972	TRAF3IP2	-0.105514	0.168186	0.217539
ENSG00000057019	DCBLD2	0.23866	0.00144432	0.00272275
ENSG00000057149	SERPINB3	-0.345696	0.000410252	0.00083519
ENSG00000057252	SOAT1	-0.594649	4.83616e-13	2.39521e-12
ENSG00000057294	PKP2	0.575849	1.45299e-26	1.6972e-25
ENSG00000057608	GDI2	0.0603622	0.530861	0.590689
ENSG00000057657	PRDM1	1.07227	2.33113e-24	2.4064e-23
ENSG00000057663	ATG5	0.503842	2.63038e-07	7.86265e-07
ENSG00000057704	TMCC3	-0.240306	0.000317428	0.000655439
ENSG00000057757	PITHD1	-0.017154	0.797746	0.83199
ENSG00000057935	MTA3	-0.485662	1.69582e-08	5.76342e-08
ENSG00000058056	USP13	-1.03799	7.80803e-20	6.13373e-19
ENSG00000058063	ATP11B	-0.145186	0.0384175	0.0571428
ENSG00000058085	LAMC2	-0.920282	8.83427e-50	2.98771e-48
ENSG00000058091	CDK14	-0.744328	1.17548e-19	9.14895e-19
ENSG00000058262	SEC61A1	1.1382	1.92716e-36	3.64432e-35
ENSG00000058272	PPP1R12A	0.0333114	0.648352	0.700578
ENSG00000058335	RASGRF1	-2.07163	3.83189e-11	1.6465e-10
ENSG00000058453	CROCC	-0.944491	3.02003e-13	1.52103e-12
ENSG00000058600	POLR3E	-0.00132659	0.987337	0.99001
ENSG00000058668	ATP2B4	-0.152924	0.205489	0.259813
ENSG00000058673	ZC3H11A	-0.411077	3.22495e-06	8.49894e-06
ENSG00000058729	RIOK2	0.772434	1.5476e-18	1.11799e-17
ENSG00000058799	YIPF1	0.587183	3.611e-15	2.07858e-14
ENSG00000058804	NDC1	-0.596637	1.65238e-17	1.12266e-16
ENSG00000059122	FLYWCH1	0.381199	3.1152e-05	7.34539e-05
ENSG00000059145	UNKL	-0.752336	7.04753e-08	2.25203e-07
ENSG00000059378	PARP12	-0.364941	1.14162e-06	3.16111e-06
ENSG00000059573	ALDH18A1	0.209673	0.00313114	0.0056155
ENSG00000059588	TARBP1	-0.654894	2.96127e-10	1.17838e-09
ENSG00000059691	GATB	0.218214	0.014441	0.0232665
ENSG00000059728	MXD1	1.59676	2.60387e-102	5.06921e-100
ENSG00000059758	CDK17	0.291158	6.4982e-06	1.65451e-05
ENSG00000059769	DNAJC25	1.93663	1.6667e-52	6.47287e-51
ENSG00000059804	SLC2A3	-0.820036	2.12549e-11	9.30937e-11
ENSG00000059915	PSD	-0.290744	0.335673	0.398997
ENSG00000060069	CTDP1	-0.153426	0.179708	0.230596
ENSG00000060138	YBX3	-0.560017	1.03138e-19	8.0646e-19
ENSG00000060140	STYK1	0.565886	0.00035895	0.000736078
ENSG00000060237	WNK1	-0.0295909	0.830192	0.860686
ENSG00000060339	CCAR1	0.0121356	0.810189	0.84271
ENSG00000060491	OGFR	-0.51768	7.56832e-08	2.40983e-07
ENSG00000060558	GNA15	0.257288	4.74205e-05	0.000109169
ENSG00000060642	PIGV	-0.465888	2.70788e-11	1.17584e-10
ENSG00000060656	PTPRU	-1.39324	4.67264e-37	9.05025e-36
ENSG00000060688	SNRNP40	0.476751	1.83667e-08	6.21847e-08
ENSG00000060749	QSER1	-0.437999	0.000183096	0.000389072
ENSG00000060762	MPC1	1.99324	3.33002e-60	1.74367e-58
ENSG00000060971	ACAA1	0.314726	0.000316438	0.000653668
ENSG00000060982	BCAT1	0.344333	2.29767e-05	5.50925e-05
ENSG00000061273	HDAC7	-0.947932	1.58303e-22	1.46934e-21
ENSG00000061656	SPAG4	0.259775	0.0772056	0.107873
ENSG00000061676	NCKAP1	0.200648	0.00143935	0.00271476
ENSG00000061794	MRPS35	-0.256986	0.00291914	0.00527265
ENSG00000061918	GUCY1B1	1.39057	3.78937e-25	4.08386e-24
ENSG00000061936	SFSWAP	0.432489	6.50303e-07	1.85269e-06
ENSG00000061938	TNK2	-0.715324	5.51795e-09	1.96275e-08
ENSG00000061987	MON2	0.191754	0.0214048	0.0334705
ENSG00000062038	CDH3	-1.1182	1.41374e-44	3.84724e-43
ENSG00000062194	GPBP1	0.754143	9.03659e-38	1.81269e-36
ENSG00000062282	DGAT2	0.266434	0.00811365	0.0136471
ENSG00000062370	ZNF112	-0.663765	1.76987e-07	5.39768e-07
ENSG00000062485	CS	-0.065946	0.399616	0.464495
ENSG00000062582	MRPS24	0.142289	0.439123	0.502948
ENSG00000062598	ELMO2	0.400502	3.55479e-06	9.32288e-06
ENSG00000062650	WAPL	0.0164996	0.851854	0.879209
ENSG00000062716	VMP1	0.910005	1.60015e-13	8.20889e-13
ENSG00000062725	APPBP2	0.449404	1.47138e-11	6.51586e-11
ENSG00000062822	POLD1	-1.61634	1.33917e-70	1.01676e-68
ENSG00000063046	EIF4B	-0.59164	2.1782e-15	1.27559e-14
ENSG00000063169	BICRA	-0.501093	0.000167325	0.000357763
ENSG00000063176	SPHK2	-0.0725355	0.51969	0.579916
ENSG00000063177	RPL18	-0.0906239	0.315549	0.378036
ENSG00000063180	CA11	-1.8972	7.16114e-58	3.43034e-56
ENSG00000063241	ISOC2	0.660693	2.2567e-09	8.30738e-09
ENSG00000063244	U2AF2	-0.0233848	0.732939	0.776345
ENSG00000063245	EPN1	0.476988	2.17321e-06	5.83216e-06
ENSG00000063322	MED29	-0.263839	5.38846e-05	0.000123284
ENSG00000063438	AHRR	1.12706	1.75528e-09	6.51846e-09
ENSG00000063587	ZNF275	-0.204603	0.0662501	0.0941074
ENSG00000063601	MTMR1	-1.30277	1.64859e-60	8.69228e-59
ENSG00000063660	GPC1	0.0668082	0.390963	0.455694
ENSG00000063761	ADCK1	-0.663468	1.01057e-05	2.51442e-05
ENSG00000063854	HAGH	0.411986	2.15725e-08	7.25211e-08
ENSG00000063978	RNF4	0.336852	1.16547e-05	2.88002e-05
ENSG00000064012	CASP8	0.359258	2.04737e-07	6.18816e-07
ENSG00000064042	LIMCH1	0.687853	2.12e-10	8.57316e-10
ENSG00000064102	INTS13	0.510095	1.04129e-12	5.03887e-12
ENSG00000064115	TM7SF3	-0.406922	4.46325e-11	1.91075e-10
ENSG00000064195	DLX3	-0.980866	3.93105e-15	2.25512e-14
ENSG00000064199	SPA17	0.258543	0.00333467	0.00595659
ENSG00000064225	ST3GAL6	0.192987	0.555847	0.614483
ENSG00000064270	ATP2C2	1.02982	9.8465e-18	6.76557e-17
ENSG00000064300	NGFR	-0.0502783	0.845849	0.87451
ENSG00000064309	CDON	1.61831	3.91442e-17	2.58662e-16
ENSG00000064313	TAF2	0.41313	1.04694e-09	3.97643e-09
ENSG00000064393	HIPK2	-0.242941	0.307104	0.369084
ENSG00000064419	TNPO3	-0.0143002	0.870911	0.895745
ENSG00000064489	BORCS8-MEF2B	0.909336	1.42128e-05	3.48099e-05
ENSG00000064490	RFXANK	-0.168228	0.0257322	0.0396616
ENSG00000064545	TMEM161A	-0.124441	0.176041	0.226484
ENSG00000064547	LPAR2	-0.194091	0.104718	0.142155
ENSG00000064601	CTSA	0.630208	2.14495e-23	2.08122e-22
ENSG00000064607	SUGP2	-0.296973	0.000202345	0.000428058
ENSG00000064651	SLC12A2	-0.269477	0.0172133	0.0274218
ENSG00000064652	SNX24	1.36851	1.23905e-51	4.52282e-50
ENSG00000064655	EYA2	-1.27488	8.33034e-35	1.46918e-33
ENSG00000064666	CNN2	-0.15876	0.0251394	0.0388185
ENSG00000064687	ABCA7	0.101573	0.372439	0.436919
ENSG00000064703	DDX20	0.0418593	0.541426	0.600991
ENSG00000064726	BTBD1	-0.307345	1.29143e-06	3.55454e-06
ENSG00000064763	FAR2	-1.12687	4.17544e-12	1.92717e-11
ENSG00000064787	BCAS1	-1.5989	0.000481774	0.000970387
ENSG00000064886	CHI3L2	-0.0134275	0.955566	0.965035
ENSG00000064932	SBNO2	-0.870526	4.21308e-20	3.35302e-19
ENSG00000064933	PMS1	0.380759	2.71041e-05	6.43892e-05
ENSG00000064961	HMG20B	-0.588268	1.07575e-16	6.89546e-16
ENSG00000064989	CALCRL	-1.81954	1.62966e-14	8.96283e-14
ENSG00000064995	TAF11	0.399742	0.0011372	0.00217776
ENSG00000064999	ANKS1A	-0.210925	0.0437448	0.0644417
ENSG00000065000	AP3D1	0.179298	0.0798619	0.111359
ENSG00000065029	ZNF76	-0.453016	4.92065e-08	1.5959e-07
ENSG00000065054	SLC9A3R2	0.691703	9.04639e-28	1.14189e-26
ENSG00000065057	NTHL1	-0.104276	0.230953	0.28772
ENSG00000065060	UHRF1BP1	0.546266	1.05747e-06	2.94204e-06
ENSG00000065135	GNAI3	0.482276	2.71754e-12	1.27324e-11
ENSG00000065150	IPO5	-0.443204	4.20624e-10	1.64873e-09
ENSG00000065154	OAT	-0.476142	1.5868e-08	5.40501e-08
ENSG00000065183	WDR3	-0.667324	7.14564e-24	7.1339e-23
ENSG00000065243	PKN2	-0.0439052	0.439099	0.502948
ENSG00000065268	WDR18	-0.0792298	0.402077	0.466749
ENSG00000065308	TRAM2	0.281985	0.0182043	0.0288913
ENSG00000065320	NTN1	-0.19717	0.3299	0.393244
ENSG00000065357	DGKA	-1.01493	3.5314e-50	1.22992e-48
ENSG00000065361	ERBB3	-0.391229	0.000160012	0.000343093
ENSG00000065427	KARS	0.0708407	0.201443	0.255295
ENSG00000065457	ADAT1	-0.21061	0.0054419	0.00941572
ENSG00000065485	PDIA5	0.0284561	0.683136	0.732121
ENSG00000065491	TBC1D22B	0.215213	0.011101	0.018271
ENSG00000065518	NDUFB4	-0.157638	0.0205999	0.0323517
ENSG00000065526	SPEN	-0.587063	0.0120281	0.0196563
ENSG00000065534	MYLK	-1.36613	2.64624e-44	7.13733e-43
ENSG00000065548	ZC3H15	0.516371	3.00472e-10	1.19535e-09
ENSG00000065559	MAP2K4	0.0768996	0.201913	0.25576
ENSG00000065600	TMEM206	0.693102	5.28139e-10	2.05689e-09
ENSG00000065613	SLK	0.186613	0.0759115	0.106241
ENSG00000065615	CYB5R4	0.703941	2.64287e-12	1.23979e-11
ENSG00000065618	COL17A1	-1.35047	1.30882e-58	6.49492e-57
ENSG00000065621	GSTO2	-0.499459	2.15594e-08	7.25094e-08
ENSG00000065665	SEC61A2	1.72398	1.33992e-31	2.0449e-30
ENSG00000065675	PRKCQ	-0.592723	3.33939e-10	1.3233e-09
ENSG00000065717	TLE2	-2.12747	1.36555e-48	4.40253e-47
ENSG00000065802	ASB1	1.16101	4.0722e-33	6.59236e-32
ENSG00000065809	FAM107B	1.19464	1.13861e-41	2.69731e-40
ENSG00000065833	ME1	0.776523	2.23116e-20	1.80694e-19
ENSG00000065882	TBC1D1	-0.597971	5.68012e-14	3.00532e-13
ENSG00000065883	CDK13	0.358966	4.22523e-05	9.79693e-05
ENSG00000065911	MTHFD2	1.74533	1.1048e-40	2.5152e-39
ENSG00000065923	SLC9A7	-0.224419	0.00707977	0.0119998
ENSG00000065970	FOXJ2	-0.0109792	0.911775	0.928903
ENSG00000065978	YBX1	0.839095	2.97143e-44	7.97193e-43
ENSG00000065989	PDE4A	-0.461258	0.00661043	0.0112647
ENSG00000066027	PPP2R5A	0.437514	5.68391e-15	3.21933e-14
ENSG00000066044	ELAVL1	-0.0109134	0.867207	0.892298
ENSG00000066084	DIP2B	-0.56142	4.61923e-06	1.19637e-05
ENSG00000066117	SMARCD1	0.00601544	0.936636	0.949834
ENSG00000066135	KDM4A	-0.506432	1.03745e-07	3.2475e-07
ENSG00000066136	NFYC	0.321705	4.56595e-08	1.48879e-07
ENSG00000066185	ZMYND12	0.844169	0.0285324	0.0435836
ENSG00000066230	SLC9A3	-1.11462	3.92783e-06	1.02552e-05
ENSG00000066279	ASPM	-2.09487	1.60885e-10	6.57083e-10
ENSG00000066322	ELOVL1	0.624087	8.56144e-27	1.01488e-25
ENSG00000066379	ZNRD1	-0.295432	0.0245952	0.0380478
ENSG00000066422	ZBTB11	0.409443	2.70837e-07	8.08306e-07
ENSG00000066427	ATXN3	-0.0540551	0.465959	0.528937
ENSG00000066455	GOLGA5	0.97948	1.03881e-45	2.9651e-44
ENSG00000066468	FGFR2	-0.493933	1.51601e-10	6.21005e-10
ENSG00000066557	LRRC40	-0.0838969	0.370467	0.434942
ENSG00000066583	ISOC1	0.350293	1.15557e-05	2.85695e-05
ENSG00000066629	EML1	2.51344	3.58166e-47	1.09874e-45
ENSG00000066651	TRMT11	-0.389372	3.11619e-05	7.34659e-05
ENSG00000066654	THUMPD1	0.240545	3.83387e-05	8.93725e-05
ENSG00000066697	MSANTD3	0.266891	4.92323e-05	0.000113186
ENSG00000066739	ATG2B	-0.202007	0.0732484	0.102922
ENSG00000066777	ARFGEF1	0.0256608	0.668939	0.719189
ENSG00000066827	ZFAT	0.318924	0.00233454	0.00427571
ENSG00000066855	MTFR1	0.927008	4.10451e-19	3.0703e-18
ENSG00000066923	STAG3	-0.501631	0.0710367	0.100166
ENSG00000066926	FECH	0.000325642	0.996316	0.997223
ENSG00000066933	MYO9A	0.19991	0.144353	0.189685
ENSG00000067048	DDX3Y	-0.124844	0.0726535	0.102209
ENSG00000067057	PFKP	-0.38928	5.00078e-09	1.78675e-08
ENSG00000067064	IDI1	0.75223	1.7925e-13	9.16779e-13
ENSG00000067066	SP100	-0.911438	3.17048e-21	2.7047e-20
ENSG00000067082	KLF6	0.257623	5.74207e-05	0.000131
ENSG00000067113	PLPP1	0.49391	3.60111e-09	1.30228e-08
ENSG00000067141	NEO1	-0.197156	0.061601	0.0880304
ENSG00000067167	TRAM1	1.02192	1.23602e-37	2.46636e-36
ENSG00000067177	PHKA1	-0.355477	0.000499344	0.00100338
ENSG00000067182	TNFRSF1A	-0.166881	0.0147956	0.0238075
ENSG00000067191	CACNB1	0.629752	4.11167e-06	1.07057e-05
ENSG00000067208	EVI5	0.2127	0.00586873	0.0100948
ENSG00000067221	STOML1	-0.181079	0.207516	0.262179
ENSG00000067225	PKM	0.308203	1.95389e-06	5.27277e-06
ENSG00000067248	DHX29	0.450456	2.84552e-16	1.7658e-15
ENSG00000067334	DNTTIP2	0.210231	0.00788931	0.013294
ENSG00000067365	METTL22	0.778144	3.40176e-15	1.9626e-14
ENSG00000067369	TP53BP1	-0.310045	0.00140802	0.00265864
ENSG00000067533	RRP15	0.0140642	0.858644	0.884807
ENSG00000067560	RHOA	0.308097	1.01558e-06	2.83225e-06
ENSG00000067596	DHX8	-0.430144	1.22839e-08	4.23453e-08
ENSG00000067601	PMS2P4	0.357255	0.0516645	0.0749451
ENSG00000067606	PRKCZ	0.523009	1.84712e-13	9.43758e-13
ENSG00000067646	ZFY	0.247015	0.00156005	0.00293112
ENSG00000067704	IARS2	-0.287658	3.49181e-09	1.26486e-08
ENSG00000067715	SYT1	0.725952	4.65429e-05	0.000107279
ENSG00000067829	IDH3G	0.25188	0.000175192	0.000373165
ENSG00000067836	ROGDI	-0.555221	3.14876e-08	1.03966e-07
ENSG00000067900	ROCK1	0.0637041	0.48685	0.548428
ENSG00000067955	CBFB	-0.150626	0.0222849	0.0347429
ENSG00000067992	PDK3	0.204006	0.0824518	0.114508
ENSG00000068001	HYAL2	-1.14002	4.33077e-44	1.1497e-42
ENSG00000068024	HDAC4	-0.391315	0.000998771	0.00192613
ENSG00000068028	RASSF1	0.925259	6.6955e-15	3.77119e-14
ENSG00000068078	FGFR3	-1.73126	2.5031e-34	4.32418e-33
ENSG00000068079	IFI35	-1.53273	3.90188e-31	5.79179e-30
ENSG00000068097	HEATR6	-0.0755372	0.339276	0.402807
ENSG00000068120	COASY	0.024055	0.713495	0.759138
ENSG00000068137	PLEKHH3	-0.183338	0.0862951	0.11942
ENSG00000068305	MEF2A	-0.00139364	0.984053	0.987058
ENSG00000068308	OTUD5	-0.0556276	0.462432	0.525562
ENSG00000068323	TFE3	0.273222	0.00187795	0.00348699
ENSG00000068354	TBC1D25	-0.282589	7.99271e-05	0.000179037
ENSG00000068366	ACSL4	-0.280433	5.9124e-05	0.000134602
ENSG00000068383	INPP5A	0.22383	0.00609725	0.010457
ENSG00000068394	GPKOW	0.14884	0.0747767	0.104856
ENSG00000068400	GRIPAP1	-0.162982	0.149186	0.195343
ENSG00000068438	FTSJ1	0.268881	1.24326e-07	3.85915e-07
ENSG00000068489	PRR11	-1.73931	6.24035e-22	5.58067e-21
ENSG00000068650	ATP11A	-0.341612	0.00558345	0.00963243
ENSG00000068654	POLR1A	-0.455023	0.000730546	0.00143455
ENSG00000068697	LAPTM4A	0.546071	4.63212e-10	1.81052e-09
ENSG00000068724	TTC7A	-0.870065	1.98473e-29	2.72743e-28
ENSG00000068745	IP6K2	-0.357317	4.05793e-13	2.02032e-12
ENSG00000068784	SRBD1	0.246979	0.00307362	0.00552538
ENSG00000068796	KIF2A	-0.0142376	0.808865	0.841621
ENSG00000068878	PSME4	-0.292762	0.00265752	0.00483171
ENSG00000068885	IFT80	0.432665	2.11489e-05	5.08947e-05
ENSG00000068903	SIRT2	-0.156321	0.00722576	0.0122282
ENSG00000068912	ERLEC1	1.21046	2.304e-28	3.01087e-27
ENSG00000068971	PPP2R5B	0.413263	7.13786e-05	0.000161076
ENSG00000069011	PITX1	1.38414	2.96819e-48	9.4096e-47
ENSG00000069020	MAST4	-0.0969785	0.457912	0.521048
ENSG00000069248	NUP133	-0.190291	0.00150269	0.00282755
ENSG00000069275	NUCKS1	-0.370989	1.32184e-06	3.63494e-06
ENSG00000069329	VPS35	-0.0419502	0.507602	0.56839
ENSG00000069345	DNAJA2	0.282425	0.000530984	0.00106288
ENSG00000069399	BCL3	-0.0833925	0.396796	0.461641
ENSG00000069424	KCNAB2	-0.352284	0.0354156	0.0531194
ENSG00000069482	GAL	2.72731	5.89506e-11	2.49837e-10
ENSG00000069493	CLEC2D	0.00059802	0.997658	0.998052
ENSG00000069509	FUNDC1	-0.0946345	0.324987	0.388241
ENSG00000069667	RORA	-0.675227	0.00118276	0.00225944
ENSG00000069702	TGFBR3	1.092	4.53149e-08	1.47789e-07
ENSG00000069812	HES2	-1.0766	5.55236e-43	1.3913e-41
ENSG00000069849	ATP1B3	-0.328887	3.92931e-06	1.02573e-05
ENSG00000069869	NEDD4	0.459708	1.68239e-15	9.94823e-15
ENSG00000069943	PIGB	0.09064	0.300924	0.36246
ENSG00000069956	MAPK6	0.251965	0.000443923	0.000899035
ENSG00000069966	GNB5	-0.19024	0.00443073	0.00776107
ENSG00000069974	RAB27A	0.443716	2.83715e-06	7.51608e-06
ENSG00000069998	HDHD5	-0.287927	1.17905e-05	2.90789e-05
ENSG00000070010	UFD1	0.763088	5.73553e-12	2.6123e-11
ENSG00000070018	LRP6	-0.389034	0.00311321	0.0055873
ENSG00000070047	PHRF1	-0.452024	3.71897e-05	8.67475e-05
ENSG00000070061	ELP1	-0.0123883	0.849458	0.877365
ENSG00000070081	NUCB2	2.21642	2.89144e-67	1.98672e-65
ENSG00000070087	PFN2	-0.000480979	0.996519	0.997242
ENSG00000070159	PTPN3	-0.288816	0.0011327	0.00217009
ENSG00000070190	DAPP1	1.12769	6.01049e-48	1.89749e-46
ENSG00000070214	SLC44A1	-0.523756	4.91324e-13	2.431e-12
ENSG00000070269	TMEM260	-0.113999	0.0850478	0.117844
ENSG00000070366	SMG6	-0.103436	0.357557	0.421676
ENSG00000070367	EXOC5	0.0710583	0.182244	0.233436
ENSG00000070371	CLTCL1	-0.153572	0.128969	0.171834
ENSG00000070404	FSTL3	-0.146128	0.0783241	0.109325
ENSG00000070413	DGCR2	-0.428303	3.03991e-09	1.10724e-08
ENSG00000070423	RNF126	-0.368157	0.000227482	0.000478105
ENSG00000070444	MNT	-0.284704	0.00465643	0.00813203
ENSG00000070476	ZXDC	0.263453	0.00138321	0.0026144
ENSG00000070495	JMJD6	1.11509	5.85174e-27	7.02996e-26
ENSG00000070501	POLB	0.385267	0.00398866	0.00704032
ENSG00000070526	ST6GALNAC1	-2.31869	9.91075e-25	1.04149e-23
ENSG00000070540	WIPI1	1.71403	6.08168e-97	1.02611e-94
ENSG00000070610	GBA2	0.236849	0.000172365	0.000367556
ENSG00000070614	NDST1	-0.490882	1.66023e-05	4.04406e-05
ENSG00000070669	ASNS	2.12781	4.38285e-47	1.33374e-45
ENSG00000070718	AP3M2	0.141073	0.132109	0.175571
ENSG00000070729	CNGB1	1.82176	9.3702e-09	3.26795e-08
ENSG00000070731	ST6GALNAC2	-2.68513	4.71235e-83	5.11122e-81
ENSG00000070756	PABPC1	-0.741259	2.78665e-23	2.69181e-22
ENSG00000070759	TESK2	-0.268013	0.00290714	0.00525409
ENSG00000070761	CFAP20	0.466581	2.33591e-05	5.59477e-05
ENSG00000070770	CSNK2A2	0.0514657	0.473144	0.535572
ENSG00000070778	PTPN21	-0.224985	0.0322303	0.0486741
ENSG00000070785	EIF2B3	-0.0846385	0.422917	0.487024
ENSG00000070814	TCOF1	-0.582579	1.32982e-08	4.56861e-08
ENSG00000070831	CDC42	0.206762	0.0361055	0.0540107
ENSG00000070882	OSBPL3	0.163013	0.042139	0.0622452
ENSG00000070950	RAD18	0.169866	0.0964362	0.131843
ENSG00000070961	ATP2B1	0.797327	5.80855e-19	4.29838e-18
ENSG00000071051	NCK2	-0.113132	0.132272	0.175741
ENSG00000071054	MAP4K4	-0.26558	0.00562388	0.00969668
ENSG00000071073	MGAT4A	1.27649	2.48463e-39	5.27681e-38
ENSG00000071082	RPL31	-0.259827	0.0195957	0.0308833
ENSG00000071127	WDR1	0.309224	1.53543e-08	5.23592e-08
ENSG00000071189	SNX13	0.13633	0.0528917	0.0765936
ENSG00000071205	ARHGAP10	-0.0611753	0.269424	0.329218
ENSG00000071242	RPS6KA2	1.03068	2.93084e-15	1.70256e-14
ENSG00000071243	ING3	0.627428	2.86688e-07	8.52765e-07
ENSG00000071246	VASH1	-3.03727	6.25855e-39	1.30186e-37
ENSG00000071282	LMCD1	4.9789	1.7839e-17	1.20608e-16
ENSG00000071462	BUD23	0.522425	2.38943e-10	9.62171e-10
ENSG00000071537	SEL1L	1.65468	2.4133e-61	1.31348e-59
ENSG00000071539	TRIP13	-0.360898	0.120863	0.161957
ENSG00000071553	ATP6AP1	0.423632	1.93015e-13	9.85188e-13
ENSG00000071564	TCF3	-0.7571	7.82108e-16	4.73349e-15
ENSG00000071575	TRIB2	0.413857	9.95495e-06	2.48016e-05
ENSG00000071626	DAZAP1	0.376258	0.000739225	0.0014499
ENSG00000071655	MBD3	-0.060315	0.503246	0.564219
ENSG00000071794	HLTF	-0.433401	8.65794e-08	2.7367e-07
ENSG00000071859	FAM50A	0.673203	2.47293e-17	1.65498e-16
ENSG00000071889	FAM3A	0.0853915	0.272784	0.332976
ENSG00000071894	CPSF1	-0.548663	2.0654e-10	8.36349e-10
ENSG00000071909	MYO3B	-0.55535	0.00283087	0.00512357
ENSG00000071967	CYBRD1	-1.32979	8.47957e-65	5.27714e-63
ENSG00000071994	PDCD2	-0.376318	1.84081e-05	4.46207e-05
ENSG00000072041	SLC6A15	-1.00933	2.38515e-60	1.25324e-58
ENSG00000072042	RDH11	0.590771	6.24199e-11	2.63877e-10
ENSG00000072062	PRKACA	0.122514	0.0948871	0.129924
ENSG00000072071	ADGRL1	-1.47695	5.23799e-34	8.88702e-33
ENSG00000072110	ACTN1	-0.469028	1.82227e-07	5.54755e-07
ENSG00000072121	ZFYVE26	0.0742723	0.545784	0.604989
ENSG00000072134	EPN2	-0.539681	2.97212e-14	1.60782e-13
ENSG00000072135	PTPN18	-0.667775	3.00021e-09	1.09305e-08
ENSG00000072195	SPEG	-0.897059	2.18671e-12	1.03154e-11
ENSG00000072201	LNX1	0.292644	0.0351284	0.0527151
ENSG00000072210	ALDH3A2	-0.310949	5.49115e-05	0.000125577
ENSG00000072274	TFRC	1.40224	2.69245e-107	6.19467e-105
ENSG00000072310	SREBF1	0.281218	0.000306211	0.00063418
ENSG00000072364	AFF4	0.438539	5.38745e-06	1.384e-05
ENSG00000072401	UBE2D1	-0.357132	1.51759e-08	5.17738e-08
ENSG00000072415	MPP5	0.273721	1.70965e-06	4.6442e-06
ENSG00000072422	RHOBTB1	-0.852827	6.78757e-10	2.62063e-09
ENSG00000072501	SMC1A	-0.199389	0.0378884	0.056433
ENSG00000072506	HSD17B10	0.586525	1.21875e-12	5.86771e-12
ENSG00000072518	MARK2	-0.317573	6.86806e-05	0.000155381
ENSG00000072571	HMMR	-0.407368	0.171904	0.221743
ENSG00000072609	CHFR	-0.388855	2.02165e-07	6.11733e-07
ENSG00000072657	TRHDE	-0.588997	3.91452e-06	1.02239e-05
ENSG00000072682	P4HA2	1.28328	1.21389e-60	6.42261e-59
ENSG00000072736	NFATC3	0.00432493	0.966183	0.973187
ENSG00000072756	TRNT1	0.105269	0.273146	0.333338
ENSG00000072778	ACADVL	-0.601577	1.25427e-29	1.74414e-28
ENSG00000072786	STK10	-0.243307	0.0145045	0.0233638
ENSG00000072803	FBXW11	0.254286	0.00156168	0.00293383
ENSG00000072818	ACAP1	0.169173	0.495347	0.556473
ENSG00000072832	CRMP1	-0.822972	2.51994e-07	7.55174e-07
ENSG00000072840	EVC	-0.929033	7.28716e-17	4.7208e-16
ENSG00000072849	DERL2	1.43548	1.32396e-41	3.11695e-40
ENSG00000072858	SIDT1	-0.368307	0.0403513	0.0598081
ENSG00000072864	NDE1	-0.276439	0.000580528	0.00115596
ENSG00000072952	MRVI1	0.227323	0.350997	0.414778
ENSG00000072954	TMEM38A	0.420254	4.78643e-07	1.38706e-06
ENSG00000072958	AP1M1	0.175624	0.0259737	0.0400011
ENSG00000073008	PVR	1.21301	1.73836e-40	3.93399e-39
ENSG00000073050	XRCC1	-0.557903	6.77945e-12	3.07485e-11
ENSG00000073060	SCARB1	-1.38643	1.61404e-64	9.9631e-63
ENSG00000073111	MCM2	-0.310446	0.0036164	0.00642131
ENSG00000073150	PANX2	0.887121	4.48497e-07	1.30368e-06
ENSG00000073169	SELENOO	-1.0546	1.82967e-40	4.13445e-39
ENSG00000073282	TP63	-0.5174	7.85881e-17	5.07597e-16
ENSG00000073331	ALPK1	0.919926	1.34322e-26	1.57382e-25
ENSG00000073350	LLGL2	0.325682	1.75543e-06	4.7575e-06
ENSG00000073417	PDE8A	-0.661442	3.54646e-14	1.9063e-13
ENSG00000073464	CLCN4	-0.205611	0.0871363	0.12043
ENSG00000073536	NLE1	-0.811009	5.16504e-15	2.9331e-14
ENSG00000073578	SDHA	-0.0361541	0.527848	0.587766
ENSG00000073584	SMARCE1	-0.462822	1.00266e-08	3.48805e-08
ENSG00000073605	GSDMB	0.787037	0.00026191	0.000546456
ENSG00000073614	KDM5A	0.037123	0.688827	0.736972
ENSG00000073711	PPP2R3A	-0.0176501	0.823437	0.854792
ENSG00000073712	FERMT2	0.0366655	0.725786	0.770219
ENSG00000073737	DHRS9	0.193336	0.0879978	0.12151
ENSG00000073756	PTGS2	0.179731	0.0457961	0.0671897
ENSG00000073792	IGF2BP2	-0.152761	0.0621584	0.0887686
ENSG00000073803	MAP3K13	-0.0769286	0.299414	0.360898
ENSG00000073849	ST6GAL1	-1.54473	1.96896e-42	4.83797e-41
ENSG00000073905	VDAC1P1	0.00143409	0.994333	0.995907
ENSG00000073910	FRY	1.85958	5.08307e-06	1.31069e-05
ENSG00000073921	PICALM	-0.0139865	0.806461	0.839522
ENSG00000073969	NSF	0.870378	6.03329e-49	1.97447e-47
ENSG00000074054	CLASP1	-0.392514	3.89101e-05	9.06489e-05
ENSG00000074071	MRPS34	0.0113496	0.859521	0.88553
ENSG00000074181	NOTCH3	-0.250879	0.0349797	0.0525231
ENSG00000074201	CLNS1A	-0.995789	1.23247e-23	1.21211e-22
ENSG00000074219	TEAD2	-1.32366	1.95844e-37	3.8472e-36
ENSG00000074266	EED	-0.0887718	0.297792	0.359257
ENSG00000074319	TSG101	0.380909	5.93084e-06	1.51769e-05
ENSG00000074356	NCBP3	-0.175259	0.0210405	0.0329585
ENSG00000074370	ATP2A3	0.252228	0.492411	0.553584
ENSG00000074410	CA12	-1.84454	1.59215e-46	4.72204e-45
ENSG00000074416	MGLL	1.31546	4.44081e-38	9.03938e-37
ENSG00000074527	NTN4	-0.658647	8.4762e-16	5.1157e-15
ENSG00000074582	BCS1L	0.0861518	0.390865	0.455614
ENSG00000074590	NUAK1	-1.03815	2.28559e-19	1.74231e-18
ENSG00000074603	DPP8	0.301052	2.75832e-05	6.54251e-05
ENSG00000074621	SLC24A1	-0.426296	0.00012023	0.000262387
ENSG00000074657	ZNF532	-0.568161	1.03416e-08	3.59269e-08
ENSG00000074695	LMAN1	0.905695	2.86993e-27	3.50321e-26
ENSG00000074696	HACD3	-0.202161	0.00225969	0.00414813
ENSG00000074755	ZZEF1	-0.127957	0.361821	0.425977
ENSG00000074800	ENO1	0.79244	6.50534e-25	6.91278e-24
ENSG00000074842	MYDGF	1.74385	1.23705e-46	3.69048e-45
ENSG00000074855	ANO8	-0.670596	9.28185e-10	3.53915e-09
ENSG00000074935	TUBE1	1.23897	1.6197e-14	8.91451e-14
ENSG00000074964	ARHGEF10L	-0.674306	3.47108e-13	1.73783e-12
ENSG00000074966	TXK	-1.47156	0.000106753	0.000234424
ENSG00000075089	ACTR6	-0.193609	0.0982363	0.134063
ENSG00000075131	TIPIN	0.62376	4.72767e-07	1.37056e-06
ENSG00000075142	SRI	-1.07172	5.85365e-28	7.49073e-27
ENSG00000075151	EIF4G3	0.127711	0.236676	0.293972
ENSG00000075188	NUP37	0.0576182	0.651902	0.703863
ENSG00000075213	SEMA3A	-2.30853	2.70331e-49	8.98243e-48
ENSG00000075223	SEMA3C	-0.618749	1.58812e-22	1.47316e-21
ENSG00000075234	TTC38	-0.302114	0.000148119	0.000319532
ENSG00000075239	ACAT1	-0.297983	1.0335e-05	2.56811e-05
ENSG00000075240	GRAMD4	-0.846661	3.61231e-13	1.80616e-12
ENSG00000075275	CELSR1	-0.747673	4.77235e-08	1.55079e-07
ENSG00000075292	ZNF638	0.0896909	0.0883868	0.121948
ENSG00000075303	SLC25A40	-0.303337	0.000491559	0.000988652
ENSG00000075336	TIMM21	0.62152	1.05362e-10	4.37736e-10
ENSG00000075391	RASAL2	-0.384458	0.000261011	0.00054473
ENSG00000075399	VPS9D1	-0.374857	0.00290218	0.00524638
ENSG00000075407	ZNF37A	-0.0201232	0.886222	0.907865
ENSG00000075413	MARK3	0.285107	1.12072e-07	3.49303e-07
ENSG00000075415	SLC25A3	0.0649711	0.403533	0.468046
ENSG00000075420	FNDC3B	0.290489	0.000657883	0.00129959
ENSG00000075426	FOSL2	-0.463515	4.10806e-07	1.19963e-06
ENSG00000075539	FRYL	-0.593058	5.46184e-07	1.57318e-06
ENSG00000075568	TMEM131	-0.500879	1.93758e-07	5.87268e-07
ENSG00000075618	FSCN1	0.0119996	0.893325	0.913723
ENSG00000075624	ACTB	-0.279683	0.000173901	0.00037052
ENSG00000075643	MOCOS	1.35901	5.95508e-54	2.45728e-52
ENSG00000075651	PLD1	0.147552	0.0694764	0.0981668
ENSG00000075673	ATP12A	4.77522	1.10397e-96	1.82215e-94
ENSG00000075702	WDR62	1.19732	5.93783e-05	0.000135141
ENSG00000075711	DLG1	0.699125	3.44641e-37	6.70945e-36
ENSG00000075785	RAB7A	0.288928	0.000272627	0.000567958
ENSG00000075790	BCAP29	0.381901	4.5701e-07	1.3269e-06
ENSG00000075826	SEC31B	-0.345692	0.201165	0.254983
ENSG00000075856	SART3	0.355989	4.3757e-05	0.000101304
ENSG00000075914	EXOSC7	-0.253013	2.62512e-05	6.24705e-05
ENSG00000075945	KIFAP3	0.562389	3.23425e-15	1.87165e-14
ENSG00000075975	MKRN2	0.391875	6.1447e-10	2.38029e-09
ENSG00000076003	MCM6	-1.01023	1.44422e-21	1.26038e-20
ENSG00000076043	REXO2	0.563763	3.5644e-10	1.40842e-09
ENSG00000076053	RBM7	0.180969	0.0293685	0.0447617
ENSG00000076067	RBMS2	0.107187	0.299817	0.36127
ENSG00000076108	BAZ2A	-0.0851721	0.470537	0.533456
ENSG00000076201	PTPN23	0.161338	0.1165	0.156595
ENSG00000076242	MLH1	0.40127	5.30818e-07	1.53008e-06
ENSG00000076248	UNG	-1.15855	9.86002e-55	4.20574e-53
ENSG00000076258	FMO4	-0.351041	0.0297282	0.045254
ENSG00000076321	KLHL20	0.0183679	0.82166	0.853297
ENSG00000076351	SLC46A1	-0.124276	0.251778	0.31053
ENSG00000076356	PLXNA2	-0.4585	0.000238627	0.000500421
ENSG00000076382	SPAG5	-0.367322	0.174802	0.225003
ENSG00000076513	ANKRD13A	0.197585	0.00618711	0.0106016
ENSG00000076554	TPD52	0.941408	1.58481e-48	5.07708e-47
ENSG00000076555	ACACB	-0.24044	0.0632453	0.0902104
ENSG00000076604	TRAF4	0.169754	0.00339434	0.00605604
ENSG00000076641	PAG1	2.27418	3.0523e-21	2.60829e-20
ENSG00000076650	GPATCH1	-0.104118	0.246878	0.305007
ENSG00000076685	NT5C2	0.437633	1.15754e-07	3.6041e-07
ENSG00000076706	MCAM	-0.0956048	0.564116	0.622174
ENSG00000076716	GPC4	-1.62612	1.47195e-30	2.1267e-29
ENSG00000076770	MBNL3	-0.825393	3.30855e-12	1.54016e-11
ENSG00000076826	CAMSAP3	0.201475	0.0807317	0.112438
ENSG00000076864	RAP1GAP	1.34126	4.53665e-28	5.84797e-27
ENSG00000076924	XAB2	-0.507912	1.10457e-08	3.82156e-08
ENSG00000076928	ARHGEF1	-0.784386	1.83473e-31	2.78331e-30
ENSG00000076944	STXBP2	0.0826302	0.226466	0.282896
ENSG00000076984	MAP2K7	-0.0324457	0.697678	0.745129
ENSG00000077044	DGKD	0.150833	0.278992	0.339544
ENSG00000077063	CTTNBP2	-0.193621	0.213912	0.269163
ENSG00000077097	TOP2B	-0.624279	1.13881e-12	5.49503e-12
ENSG00000077147	TM9SF3	0.00332279	0.958261	0.967148
ENSG00000077150	NFKB2	-0.0381047	0.590351	0.647301
ENSG00000077152	UBE2T	-0.243909	0.2155	0.270757
ENSG00000077157	PPP1R12B	-0.696305	1.22322e-09	4.60681e-09
ENSG00000077232	DNAJC10	0.984099	2.93152e-28	3.81122e-27
ENSG00000077235	GTF3C1	-0.0276398	0.798924	0.832875
ENSG00000077238	IL4R	-0.873927	1.32644e-27	1.65506e-26
ENSG00000077254	USP33	-0.163471	0.0637822	0.0909079
ENSG00000077312	SNRPA	-0.49619	1.97781e-09	7.32156e-09
ENSG00000077348	EXOSC5	-0.743096	2.66941e-24	2.74627e-23
ENSG00000077380	DYNC1I2	-0.19505	0.00874578	0.0146228
ENSG00000077454	LRCH4	0.139763	0.228963	0.285569
ENSG00000077458	FAM76B	0.515841	7.37034e-09	2.59131e-08
ENSG00000077463	SIRT6	0.0789794	0.448991	0.512626
ENSG00000077514	POLD3	0.0053244	0.949818	0.960572
ENSG00000077549	CAPZB	0.212681	2.16931e-05	5.21299e-05
ENSG00000077585	GPR137B	-1.21511	6.99682e-57	3.22938e-55
ENSG00000077684	JADE1	0.659298	2.36293e-06	6.31043e-06
ENSG00000077713	SLC25A43	-0.0378487	0.602165	0.658496
ENSG00000077721	UBE2A	0.522174	5.61146e-13	2.76656e-12
ENSG00000077942	FBLN1	-1.57583	6.13932e-62	3.42741e-60
ENSG00000078018	MAP2	1.18803	4.78453e-38	9.71298e-37
ENSG00000078043	PIAS2	0.424196	1.66134e-07	5.0831e-07
ENSG00000078061	ARAF	0.0590893	0.434621	0.498732
ENSG00000078070	MCCC1	-0.550576	1.407e-15	8.3654e-15
ENSG00000078081	LAMP3	1.70777	6.99568e-13	3.42234e-12
ENSG00000078098	FAP	-0.677356	7.10724e-10	2.73779e-09
ENSG00000078114	NEBL	1.1898	6.64264e-29	8.94225e-28
ENSG00000078124	ACER3	0.312838	3.66196e-05	8.55097e-05
ENSG00000078140	UBE2K	0.195737	0.00196386	0.00363496
ENSG00000078142	PIK3C3	-0.246488	5.37084e-06	1.3802e-05
ENSG00000078177	N4BP2	-0.543538	1.88345e-06	5.09443e-06
ENSG00000078237	TIGAR	1.05606	1.09902e-39	2.35714e-38
ENSG00000078246	TULP3	0.6063	2.17654e-14	1.1876e-13
ENSG00000078269	SYNJ2	0.164018	0.210998	0.266091
ENSG00000078304	PPP2R5C	0.0718046	0.218904	0.274534
ENSG00000078319	PMS2P1	0.210272	0.0799697	0.111479
ENSG00000078369	GNB1	0.37856	1.54876e-07	4.75301e-07
ENSG00000078399	HOXA9	-0.441368	2.59921e-11	1.12995e-10
ENSG00000078401	EDN1	1.50147	2.58972e-22	2.38044e-21
ENSG00000078403	MLLT10	-0.0126334	0.830771	0.861218
ENSG00000078487	ZCWPW1	-0.226039	0.123045	0.164577
ENSG00000078618	NRDC	0.449209	1.85646e-23	1.80939e-22
ENSG00000078668	VDAC3	0.0324119	0.75425	0.795422
ENSG00000078674	PCM1	0.359268	7.69004e-08	2.44654e-07
ENSG00000078687	TNRC6C	0.377608	0.0899206	0.123749
ENSG00000078699	CBFA2T2	-0.174906	0.0374795	0.0558679
ENSG00000078747	ITCH	-0.153433	0.00173197	0.00323254
ENSG00000078804	TP53INP2	1.65247	7.59872e-45	2.09794e-43
ENSG00000078808	SDF4	0.585306	1.0391e-19	8.12077e-19
ENSG00000078814	MYH7B	-0.23666	0.451189	0.51471
ENSG00000078900	TP73	-2.01093	2.04201e-61	1.11539e-59
ENSG00000078902	TOLLIP	-0.127419	0.0429085	0.0633018
ENSG00000078967	UBE2D4	0.484442	1.19418e-06	3.30062e-06
ENSG00000079134	THOC1	0.16153	0.092177	0.126522
ENSG00000079150	FKBP7	-0.846263	1.35794e-09	5.09522e-09
ENSG00000079156	OSBPL6	1.71736	1.37005e-41	3.21549e-40
ENSG00000079215	SLC1A3	-2.25952	2.36655e-86	2.85207e-84
ENSG00000079246	XRCC5	0.0441913	0.542407	0.60186
ENSG00000079257	LXN	-1.04619	9.30983e-22	8.22874e-21
ENSG00000079277	MKNK1	0.845937	1.77498e-25	1.94326e-24
ENSG00000079313	REXO1	-0.0896039	0.40699	0.471119
ENSG00000079332	SAR1A	0.538147	2.08164e-10	8.42476e-10
ENSG00000079335	CDC14A	-0.813317	1.49117e-08	5.0907e-08
ENSG00000079337	RAPGEF3	-1.66619	1.01892e-60	5.40988e-59
ENSG00000079385	CEACAM1	-1.76703	7.23029e-27	8.63144e-26
ENSG00000079387	SENP1	0.0233211	0.749464	0.791144
ENSG00000079393	DUSP13	-1.25343	2.01307e-06	5.42571e-06
ENSG00000079432	CIC	-0.357796	0.000436296	0.000884652
ENSG00000079435	LIPE	0.235373	0.050504	0.0734511
ENSG00000079459	FDFT1	-0.0865696	0.281197	0.341839
ENSG00000079462	PAFAH1B3	-0.454794	4.82986e-08	1.56914e-07
ENSG00000079482	OPHN1	0.47454	3.47806e-06	9.13743e-06
ENSG00000079616	KIF22	-0.787192	2.23522e-11	9.77587e-11
ENSG00000079691	CARMIL1	-0.570327	5.43216e-18	3.79078e-17
ENSG00000079739	PGM1	0.0875939	0.160968	0.209309
ENSG00000079785	DDX1	0.0991354	0.0662882	0.094134
ENSG00000079805	DNM2	0.0822161	0.186805	0.238694
ENSG00000079819	EPB41L2	-0.227651	0.0168016	0.0268166
ENSG00000079931	MOXD1	-0.201937	0.211353	0.26645
ENSG00000079950	STX7	0.0960658	0.225094	0.281413
ENSG00000079974	RABL2B	-0.351769	0.000111056	0.000243416
ENSG00000079999	KEAP1	-0.401324	4.27473e-11	1.8316e-10
ENSG00000080031	PTPRH	1.68844	2.33316e-58	1.1392e-56
ENSG00000080189	SLC35C2	-0.209813	0.00456029	0.00797788
ENSG00000080200	CRYBG3	0.0332371	0.786568	0.822309
ENSG00000080298	RFX3	0.479699	8.17715e-07	2.30457e-06
ENSG00000080345	RIF1	-0.219714	0.0154179	0.0247407
ENSG00000080371	RAB21	0.25265	0.000496873	0.000999076
ENSG00000080503	SMARCA2	-0.384335	7.96079e-05	0.000178409
ENSG00000080546	SESN1	-0.0102436	0.919803	0.935701
ENSG00000080561	MID2	0.700051	1.08387e-10	4.49687e-10
ENSG00000080603	SRCAP	-0.573965	0.000987574	0.00190647
ENSG00000080608	PUM3	-0.474325	7.62212e-14	3.99385e-13
ENSG00000080802	CNOT4	0.0733133	0.342317	0.405879
ENSG00000080815	PSEN1	0.190785	0.00137667	0.00260333
ENSG00000080819	CPOX	-0.0370707	0.487008	0.548566
ENSG00000080822	CLDND1	0.122521	0.290034	0.351126
ENSG00000080823	MOK	-0.464332	1.6165e-07	4.9509e-07
ENSG00000080824	HSP90AA1	-0.0633072	0.146333	0.192005
ENSG00000080839	RBL1	-0.150176	0.0730144	0.10266
ENSG00000080845	DLGAP4	0.109899	0.190309	0.242844
ENSG00000080947	CROCCP3	-0.0758611	0.76485	0.804534
ENSG00000080986	NDC80	-1.12657	1.46727e-06	4.01959e-06
ENSG00000081014	AP4E1	0.166349	0.00844521	0.0141624
ENSG00000081019	RSBN1	-0.161879	0.0209652	0.0328609
ENSG00000081026	MAGI3	0.663523	1.35121e-08	4.63686e-08
ENSG00000081041	CXCL2	0.793459	2.63333e-06	6.99932e-06
ENSG00000081059	TCF7	-2.08882	2.82237e-14	1.52954e-13
ENSG00000081087	OSTM1	0.445484	8.91069e-06	2.23152e-05
ENSG00000081154	PCNP	0.439312	4.46352e-08	1.4576e-07
ENSG00000081177	EXD2	0.537693	7.49012e-23	7.10415e-22
ENSG00000081181	ARG2	3.28368	2.0397e-151	1.14714e-148
ENSG00000081277	PKP1	-0.207122	0.0254177	0.0392124
ENSG00000081307	UBA5	-0.0761337	0.281765	0.342397
ENSG00000081320	STK17B	1.08612	1.33708e-25	1.48309e-24
ENSG00000081377	CDC14B	-0.518569	2.32181e-09	8.53674e-09
ENSG00000081386	ZNF510	-0.0394075	0.641521	0.69463
ENSG00000081665	ZNF506	-1.87188	1.78871e-26	2.07976e-25
ENSG00000081692	JMJD4	-1.23465	5.25605e-30	7.43139e-29
ENSG00000081721	DUSP12	0.417221	2.99291e-05	7.07681e-05
ENSG00000081760	AACS	0.293591	1.77952e-05	4.31937e-05
ENSG00000081791	KIAA0141	-0.334573	2.15128e-06	5.77771e-06
ENSG00000081803	CADPS2	-0.542658	6.99505e-08	2.23574e-07
ENSG00000081870	HSPB11	-0.136993	0.285453	0.346297
ENSG00000081913	PHLPP1	-0.461972	0.000281746	0.000586231
ENSG00000081923	ATP8B1	-0.626673	3.12816e-26	3.58499e-25
ENSG00000082014	SMARCD3	-0.756779	1.28896e-09	4.84595e-09
ENSG00000082068	WDR70	0.189179	0.0580669	0.0834276
ENSG00000082074	FYB1	-3.64868	8.29668e-139	4.06404e-136
ENSG00000082146	STRADB	0.0785428	0.365173	0.429458
ENSG00000082153	BZW1	0.541883	7.21708e-11	3.03493e-10
ENSG00000082196	C1QTNF3	-0.702593	0.0318074	0.048088
ENSG00000082212	ME2	0.481849	9.16667e-16	5.51708e-15
ENSG00000082213	C5orf22	0.802407	5.92037e-25	6.29998e-24
ENSG00000082258	CCNT2	0.0143231	0.878553	0.901468
ENSG00000082269	FAM135A	0.464569	1.09115e-16	6.9912e-16
ENSG00000082438	COBLL1	0.832783	1.05188e-17	7.21773e-17
ENSG00000082458	DLG3	-0.0803861	0.268631	0.328382
ENSG00000082497	SERTAD4	-0.803269	0.000692732	0.00136488
ENSG00000082512	TRAF5	0.268543	0.257598	0.316551
ENSG00000082515	MRPL22	0.478578	9.61745e-07	2.6925e-06
ENSG00000082516	GEMIN5	-0.279937	0.000549425	0.00109805
ENSG00000082641	NFE2L1	-0.261856	0.0120922	0.0197461
ENSG00000082684	SEMA5B	1.2373	4.23752e-06	1.10145e-05
ENSG00000082701	GSK3B	-0.0420575	0.626953	0.681285
ENSG00000082781	ITGB5	-0.731994	3.32297e-13	1.66697e-12
ENSG00000082805	ERC1	0.0649616	0.636067	0.689659
ENSG00000082898	XPO1	0.451359	2.53106e-15	1.47745e-14
ENSG00000082996	RNF13	0.392725	1.52075e-07	4.66989e-07
ENSG00000083093	PALB2	-0.377946	1.13355e-06	3.13992e-06
ENSG00000083097	DOPEY1	-0.113981	0.174512	0.224725
ENSG00000083099	LYRM2	0.172499	0.0702893	0.0992139
ENSG00000083123	BCKDHB	-0.468141	2.15948e-08	7.25801e-08
ENSG00000083168	KAT6A	-0.0864082	0.473277	0.535642
ENSG00000083223	ZCCHC6	-0.0371346	0.664334	0.715353
ENSG00000083290	ULK2	-0.382374	1.78315e-07	5.435e-07
ENSG00000083307	GRHL2	-0.279368	0.000334568	0.000688776
ENSG00000083312	TNPO1	0.443832	4.18709e-15	2.39747e-14
ENSG00000083444	PLOD1	0.275501	0.000724403	0.00142314
ENSG00000083454	P2RX5	0.11594	0.64732	0.699847
ENSG00000083457	ITGAE	0.917614	3.22498e-09	1.17184e-08
ENSG00000083520	DIS3	0.702053	4.55075e-18	3.19922e-17
ENSG00000083535	PIBF1	-0.0946852	0.353727	0.417581
ENSG00000083544	TDRD3	0.193109	0.0101844	0.0168592
ENSG00000083635	NUFIP1	-0.413128	2.30615e-05	5.52785e-05
ENSG00000083642	PDS5B	-0.167841	0.0733723	0.103039
ENSG00000083720	OXCT1	0.225945	0.00374376	0.00663194
ENSG00000083750	RRAGB	-0.207355	0.0463665	0.0679806
ENSG00000083799	CYLD	0.0669976	0.312867	0.375208
ENSG00000083807	SLC27A5	-0.768742	1.18353e-07	3.68277e-07
ENSG00000083812	ZNF324	-0.521969	7.79135e-08	2.47566e-07
ENSG00000083814	ZNF671	0.589408	1.4209e-05	3.48063e-05
ENSG00000083817	ZNF416	0.37595	0.000143366	0.000309807
ENSG00000083828	ZNF586	-0.333883	0.00646764	0.0110425
ENSG00000083838	ZNF446	-0.99717	3.19605e-24	3.28363e-23
ENSG00000083844	ZNF264	0.272363	0.0178081	0.0282921
ENSG00000083845	RPS5	-0.214937	0.0760371	0.106388
ENSG00000083857	FAT1	0.265845	0.288545	0.349573
ENSG00000083896	YTHDC1	-0.0781846	0.445289	0.509127
ENSG00000083937	CHMP2B	0.196986	0.0596588	0.0855427
ENSG00000084070	SMAP2	0.354945	6.64349e-05	0.000150457
ENSG00000084072	PPIE	0.210164	0.00999047	0.0165617
ENSG00000084073	ZMPSTE24	0.84728	1.77611e-37	3.49809e-36
ENSG00000084090	STARD7	0.0982457	0.0595484	0.0854026
ENSG00000084092	NOA1	-0.545624	7.1609e-12	3.24108e-11
ENSG00000084093	REST	-0.522383	5.12749e-13	2.53371e-12
ENSG00000084110	HAL	2.69396	7.17745e-10	2.76203e-09
ENSG00000084112	SSH1	-0.220793	0.0283353	0.0433086
ENSG00000084207	GSTP1	-0.163994	0.0104286	0.0172392
ENSG00000084234	APLP2	-0.15669	0.00736488	0.0124539
ENSG00000084444	FAM234B	-0.53148	6.65926e-07	1.89471e-06
ENSG00000084463	WBP11	-0.21595	0.000529937	0.00106092
ENSG00000084623	EIF3I	0.134235	0.131757	0.175149
ENSG00000084636	COL16A1	-1.41982	5.21997e-45	1.45174e-43
ENSG00000084652	TXLNA	0.268153	0.00027755	0.000577895
ENSG00000084674	APOB	-3.98493	5.36588e-17	3.51666e-16
ENSG00000084676	NCOA1	0.213143	0.0416436	0.0615853
ENSG00000084693	AGBL5	-0.443023	1.32776e-12	6.36828e-12
ENSG00000084731	KIF3C	-1.05615	9.98316e-19	7.26722e-18
ENSG00000084733	RAB10	0.732033	7.93259e-42	1.891e-40
ENSG00000084754	HADHA	-0.621416	1.57475e-19	1.21631e-18
ENSG00000084764	MAPRE3	0.0958834	0.234201	0.291265
ENSG00000084774	CAD	-0.140025	0.226684	0.283122
ENSG00000085063	CD59	0.354389	0.000219031	0.000461366
ENSG00000085117	CD82	-0.553896	4.68468e-08	1.52491e-07
ENSG00000085185	BCORL1	-0.160499	0.191763	0.244442
ENSG00000085224	ATRX	-0.410653	0.00160156	0.00300354
ENSG00000085231	AK6	0.612909	8.68328e-10	3.31712e-09
ENSG00000085274	MYNN	0.514691	4.61149e-05	0.000106422
ENSG00000085276	MECOM	-1.08225	2.18431e-28	2.86185e-27
ENSG00000085365	SCAMP1	0.287939	2.5188e-05	6.00816e-05
ENSG00000085377	PREP	-0.080337	0.108238	0.14654
ENSG00000085382	HACE1	0.123709	0.144567	0.189884
ENSG00000085415	SEH1L	-0.100976	0.138609	0.183167
ENSG00000085433	WDR47	-0.318612	9.41764e-06	2.35402e-05
ENSG00000085449	WDFY1	-0.856034	1.03065e-43	2.69371e-42
ENSG00000085465	OVGP1	1.56506	3.17575e-14	1.71554e-13
ENSG00000085491	SLC25A24	0.00399095	0.945945	0.95742
ENSG00000085511	MAP3K4	-0.817314	3.05898e-21	2.61252e-20
ENSG00000085514	PILRA	-0.716989	0.0591316	0.0848529
ENSG00000085552	IGSF9	0.0771785	0.388339	0.45305
ENSG00000085644	ZNF213	1.10354	1.08593e-20	8.95702e-20
ENSG00000085662	AKR1B1	0.7077	7.59871e-36	1.39524e-34
ENSG00000085719	CPNE3	-0.630079	6.21735e-15	3.51099e-14
ENSG00000085721	RRN3	0.188888	0.0131965	0.0213931
ENSG00000085733	CTTN	-0.362365	1.19506e-07	3.71711e-07
ENSG00000085760	MTIF2	0.325106	7.51931e-06	1.8989e-05
ENSG00000085788	DDHD2	0.11281	0.0563098	0.0810641
ENSG00000085831	TTC39A	0.451496	0.000567916	0.00113292
ENSG00000085832	EPS15	-0.234682	7.90345e-06	1.99061e-05
ENSG00000085840	ORC1	-0.898752	0.00402776	0.00710273
ENSG00000085871	MGST2	-0.256759	0.0246546	0.0381281
ENSG00000085872	CHERP	-0.377227	3.32611e-05	7.81358e-05
ENSG00000085978	ATG16L1	0.0636732	0.434825	0.498858
ENSG00000085982	USP40	-0.244142	0.000179526	0.000381861
ENSG00000085998	POMGNT1	-0.663192	1.24636e-22	1.16827e-21
ENSG00000086015	MAST2	-0.500984	1.04084e-09	3.95427e-09
ENSG00000086061	DNAJA1	-0.301932	3.43613e-05	8.05582e-05
ENSG00000086062	B4GALT1	-0.193925	0.0108762	0.0179243
ENSG00000086065	CHMP5	0.42184	0.000910925	0.00176749
ENSG00000086102	NFX1	-0.0620039	0.331001	0.394401
ENSG00000086189	DIMT1	0.136505	0.064548	0.0918959
ENSG00000086200	IPO11	0.199114	0.00105328	0.0020256
ENSG00000086232	EIF2AK1	0.191457	5.00141e-05	0.000114931
ENSG00000086300	SNX10	1.98339	2.62389e-35	4.73204e-34
ENSG00000086475	SEPHS1	-0.237468	0.000221126	0.000465457
ENSG00000086504	MRPL28	0.412784	8.92731e-08	2.81598e-07
ENSG00000086544	ITPKC	0.0795703	0.275199	0.335466
ENSG00000086548	CEACAM6	1.97532	2.88755e-41	6.72507e-40
ENSG00000086570	FAT2	-0.888331	0.000327209	0.00067454
ENSG00000086589	RBM22	0.62643	4.36206e-21	3.68603e-20
ENSG00000086598	TMED2	1.61233	1.0449e-51	3.83257e-50
ENSG00000086619	ERO1B	1.6778	5.54642e-24	5.59246e-23
ENSG00000086666	ZFAND6	0.0194614	0.851928	0.879209
ENSG00000086696	HSD17B2	-0.57873	2.42852e-06	6.479e-06
ENSG00000086712	TXLNG	-0.450768	8.93801e-10	3.41186e-09
ENSG00000086758	HUWE1	-0.0118465	0.960793	0.969177
ENSG00000086827	ZW10	0.468359	4.85302e-08	1.57599e-07
ENSG00000086848	ALG9	0.656784	4.78172e-13	2.36979e-12
ENSG00000087008	ACOX3	0.313273	0.000133024	0.000288939
ENSG00000087053	MTMR2	0.29645	1.17039e-05	2.89029e-05
ENSG00000087074	PPP1R15A	1.42541	3.39485e-55	1.47288e-53
ENSG00000087076	HSD17B14	-1.43923	7.25637e-08	2.31487e-07
ENSG00000087077	TRIP6	0.0258524	0.681763	0.730701
ENSG00000087086	FTL	1.1731	1.39292e-53	5.6404e-52
ENSG00000087087	SRRT	-0.680551	3.10882e-19	2.35097e-18
ENSG00000087088	BAX	0.0394196	0.529727	0.589599
ENSG00000087095	NLK	-0.0689389	0.405093	0.469532
ENSG00000087111	PIGS	-0.480025	5.78938e-10	2.24781e-09
ENSG00000087128	TMPRSS11E	1.43728	8.82755e-35	1.55506e-33
ENSG00000087152	ATXN7L3	-0.142573	0.114878	0.154702
ENSG00000087157	PGS1	-0.086762	0.276252	0.336587
ENSG00000087191	PSMC5	0.0248743	0.640824	0.693975
ENSG00000087206	UIMC1	0.58514	7.85686e-20	6.1689e-19
ENSG00000087245	MMP2	-3.7757	9.94512e-63	5.69874e-61
ENSG00000087253	LPCAT2	-0.148446	0.0215188	0.0336279
ENSG00000087258	GNAO1	-0.798876	8.34999e-07	2.35023e-06
ENSG00000087263	OGFOD1	0.588706	3.01695e-15	1.7499e-14
ENSG00000087266	SH3BP2	0.032501	0.703369	0.75026
ENSG00000087269	NOP14	-0.283543	8.04381e-05	0.000180049
ENSG00000087274	ADD1	-0.0788186	0.16514	0.214073
ENSG00000087299	L2HGDH	0.0778103	0.313819	0.376172
ENSG00000087301	TXNDC16	-1.07765	5.48009e-17	3.58377e-16
ENSG00000087302	RTRAF	0.363902	5.89026e-07	1.68889e-06
ENSG00000087303	NID2	1.39317	9.46767e-14	4.92858e-13
ENSG00000087338	GMCL1	0.228126	0.002202	0.00404859
ENSG00000087365	SF3B2	0.147237	0.0442211	0.0650928
ENSG00000087448	KLHL42	-0.155775	0.0644846	0.0918228
ENSG00000087460	GNAS	0.444197	1.21075e-11	5.39474e-11
ENSG00000087470	DNM1L	-0.270826	6.06187e-07	1.7329e-06
ENSG00000087494	PTHLH	2.42519	5.06997e-61	2.73005e-59
ENSG00000087495	PHACTR3	0.399255	0.0132387	0.0214523
ENSG00000087502	ERGIC2	0.0432366	0.622573	0.677301
ENSG00000087510	TFAP2C	0.0920431	0.177156	0.227706
ENSG00000087586	AURKA	0.722538	5.29632e-08	1.71262e-07
ENSG00000087842	PIR	-1.11257	1.44381e-21	1.26038e-20
ENSG00000087884	AAMDC	-0.0874236	0.432985	0.497005
ENSG00000087903	RFX2	-0.271886	0.00309863	0.00556704
ENSG00000087995	METTL2A	0.767112	3.97242e-14	2.12698e-13
ENSG00000088002	SULT2B1	1.5945	1.31803e-50	4.63293e-49
ENSG00000088035	ALG6	0.487096	4.37161e-08	1.42913e-07
ENSG00000088038	CNOT3	0.100073	0.243897	0.301717
ENSG00000088179	PTPN4	0.440516	1.02421e-08	3.55895e-08
ENSG00000088205	DDX18	0.0903973	0.242381	0.300111
ENSG00000088247	KHSRP	-0.313345	0.000210199	0.000443933
ENSG00000088256	GNA11	0.0147915	0.856192	0.882519
ENSG00000088280	ASAP3	-1.19237	2.45388e-19	1.86685e-18
ENSG00000088298	EDEM2	0.386835	8.31614e-06	2.0897e-05
ENSG00000088305	DNMT3B	0.955396	2.42179e-10	9.74649e-10
ENSG00000088325	TPX2	-0.74349	6.19377e-11	2.61911e-10
ENSG00000088340	FER1L4	-0.314622	0.263818	0.323123
ENSG00000088356	PDRG1	0.675672	5.72907e-12	2.61014e-11
ENSG00000088367	EPB41L1	-1.48916	5.49111e-36	1.01935e-34
ENSG00000088386	SLC15A1	-1.19965	5.96381e-06	1.52536e-05
ENSG00000088387	DOCK9	-0.387259	0.00218701	0.00402152
ENSG00000088448	ANKRD10	-0.315113	0.00520969	0.00904415
ENSG00000088451	TGDS	0.274009	0.0835382	0.11589
ENSG00000088538	DOCK3	0.974515	3.85406e-05	8.98157e-05
ENSG00000088543	C3orf18	0.0740566	0.77541	0.812658
ENSG00000088682	COQ9	0.296566	3.06231e-05	7.23079e-05
ENSG00000088726	TMEM40	1.90185	2.30471e-72	1.86154e-70
ENSG00000088727	KIF9	0.132525	0.345088	0.408717
ENSG00000088766	CRLS1	-0.154477	0.135588	0.179661
ENSG00000088808	PPP1R13B	-0.152541	0.0755776	0.105823
ENSG00000088812	ATRN	-0.333815	0.00192816	0.00357499
ENSG00000088826	SMOX	0.203364	0.0502968	0.0731848
ENSG00000088832	FKBP1A	0.0289471	0.602841	0.659107
ENSG00000088833	NSFL1C	0.158689	0.00024576	0.000514669
ENSG00000088836	SLC4A11	0.699818	7.21095e-22	6.42219e-21
ENSG00000088854	C20orf194	-0.198534	0.0505628	0.0735296
ENSG00000088876	ZNF343	-0.606655	2.74989e-12	1.28761e-11
ENSG00000088881	EBF4	-2.70199	5.4937e-13	2.71026e-12
ENSG00000088888	MAVS	-0.831291	1.76684e-15	1.04354e-14
ENSG00000088899	LZTS3	2.28016	3.19465e-103	6.3001e-101
ENSG00000088930	XRN2	-0.0731312	0.278665	0.339174
ENSG00000088970	KIZ	0.465246	4.43e-12	2.04156e-11
ENSG00000088986	DYNLL1	0.892467	9.56191e-17	6.14723e-16
ENSG00000089006	SNX5	-0.325134	1.59741e-05	3.8954e-05
ENSG00000089009	RPL6	-0.231493	0.00141148	0.00266451
ENSG00000089022	MAPKAPK5	-0.237483	0.00100819	0.0019433
ENSG00000089048	ESF1	-0.494165	6.72708e-08	2.15371e-07
ENSG00000089050	RBBP9	-0.198406	0.01019	0.0168655
ENSG00000089053	ANAPC5	0.435523	2.47607e-11	1.07765e-10
ENSG00000089057	SLC23A2	-0.478895	2.15058e-05	5.17127e-05
ENSG00000089060	SLC8B1	-0.201612	0.0194777	0.0307133
ENSG00000089063	TMEM230	0.294861	1.97805e-05	4.77838e-05
ENSG00000089091	DZANK1	0.625698	2.56825e-10	1.02954e-09
ENSG00000089094	KDM2B	-0.41374	8.02041e-06	2.01773e-05
ENSG00000089123	TASP1	-0.0820644	0.247379	0.305552
ENSG00000089127	OAS1	-0.767557	1.08801e-09	4.12623e-09
ENSG00000089154	GCN1	-0.126334	0.303656	0.365316
ENSG00000089157	RPLP0	-0.470727	1.07383e-08	3.7237e-08
ENSG00000089159	PXN	-0.108387	0.216713	0.272033
ENSG00000089163	SIRT4	0.144045	0.527095	0.5871
ENSG00000089177	KIF16B	-0.112408	0.224361	0.280555
ENSG00000089195	TRMT6	0.53206	3.58819e-09	1.29792e-08
ENSG00000089220	PEBP1	-0.0989649	0.198682	0.252151
ENSG00000089234	BRAP	0.161527	0.00982263	0.0163066
ENSG00000089248	ERP29	0.182614	0.00598983	0.0102868
ENSG00000089280	FUS	0.0460115	0.525515	0.585727
ENSG00000089289	IGBP1	-0.402775	3.19128e-05	7.51895e-05
ENSG00000089327	FXYD5	-0.0351899	0.615362	0.670657
ENSG00000089335	ZNF302	-0.186328	0.194169	0.247167
ENSG00000089351	GRAMD1A	-0.756567	1.64664e-19	1.2699e-18
ENSG00000089356	FXYD3	-0.396358	9.02132e-05	0.000200393
ENSG00000089486	CDIP1	0.207929	0.00146318	0.00275595
ENSG00000089505	CMTM1	-0.275803	0.230823	0.287652
ENSG00000089597	GANAB	0.176086	0.0515534	0.0747983
ENSG00000089639	GMIP	-0.558939	5.62308e-06	1.44112e-05
ENSG00000089682	RBM41	-0.392431	1.94345e-10	7.88017e-10
ENSG00000089685	BIRC5	-3.15332	1.73083e-14	9.51237e-14
ENSG00000089693	MLF2	0.0682768	0.360328	0.424483
ENSG00000089723	OTUB2	0.321119	0.00925088	0.0154148
ENSG00000089737	DDX24	0.188326	0.0100483	0.0166467
ENSG00000089775	ZBTB25	-0.325865	0.000739413	0.00145008
ENSG00000089818	NECAP1	0.303419	9.99766e-05	0.000220532
ENSG00000089820	ARHGAP4	-0.373327	0.279781	0.340341
ENSG00000089876	DHX32	-0.259316	0.000570902	0.00113843
ENSG00000089902	RCOR1	0.465386	1.59136e-06	4.34152e-06
ENSG00000089916	GPATCH2L	-0.374272	1.85149e-07	5.62524e-07
ENSG00000090006	LTBP4	-1.44699	6.88595e-63	4.00625e-61
ENSG00000090013	BLVRB	0.959307	5.93602e-27	7.12557e-26
ENSG00000090020	SLC9A1	1.13324	2.03915e-24	2.11651e-23
ENSG00000090054	SPTLC1	0.469619	4.81398e-10	1.8787e-09
ENSG00000090060	PAPOLA	0.106738	0.0209208	0.0328014
ENSG00000090061	CCNK	0.396028	8.52329e-06	2.13892e-05
ENSG00000090097	PCBP4	-0.4101	2.92139e-06	7.72442e-06
ENSG00000090238	YPEL3	-0.643592	4.48759e-13	2.22766e-12
ENSG00000090263	MRPS33	0.168298	0.137061	0.181375
ENSG00000090266	NDUFB2	0.188929	0.0477613	0.0697965
ENSG00000090273	NUDC	0.369378	3.98017e-05	9.25841e-05
ENSG00000090316	MAEA	0.127033	0.0238817	0.0370347
ENSG00000090339	ICAM1	-0.508405	1.39674e-05	3.42254e-05
ENSG00000090372	STRN4	-0.165699	0.0202096	0.0317849
ENSG00000090376	IRAK3	-3.39716	2.27662e-13	1.1535e-12
ENSG00000090432	MUL1	0.302093	4.6916e-06	1.21387e-05
ENSG00000090447	TFAP4	-1.78411	1.92746e-50	6.74388e-49
ENSG00000090470	PDCD7	-0.516175	2.96389e-12	1.38269e-11
ENSG00000090487	SPG21	-0.37822	2.48747e-09	9.12154e-09
ENSG00000090520	DNAJB11	1.86191	9.30894e-49	3.0269e-47
ENSG00000090530	P3H2	-0.466493	6.87767e-06	1.74557e-05
ENSG00000090554	FLT3LG	-0.997449	5.31654e-05	0.000121694
ENSG00000090565	RAB11FIP3	-0.762233	2.54852e-18	1.82029e-17
ENSG00000090581	GNPTG	0.408695	5.85417e-10	2.27006e-09
ENSG00000090612	ZNF268	0.17734	0.0546066	0.0788514
ENSG00000090615	GOLGA3	0.6835	2.95808e-07	8.78776e-07
ENSG00000090621	PABPC4	-0.175325	0.0359977	0.05386
ENSG00000090661	CERS4	0.450116	5.06916e-07	1.46424e-06
ENSG00000090674	MCOLN1	0.424944	4.93686e-06	1.27429e-05
ENSG00000090686	USP48	-0.140116	0.0546948	0.0789713
ENSG00000090776	EFNB1	-0.501753	4.081e-12	1.88588e-11
ENSG00000090857	PDPR	-0.37078	0.00135626	0.00256601
ENSG00000090861	AARS	1.2068	4.22863e-18	2.98105e-17
ENSG00000090863	GLG1	-0.168615	0.0577869	0.0830567
ENSG00000090889	KIF4A	-2.62684	7.10456e-10	2.73745e-09
ENSG00000090905	TNRC6A	-0.280216	0.00468317	0.00817402
ENSG00000090924	PLEKHG2	-0.956176	2.41762e-11	1.05281e-10
ENSG00000090932	DLL3	0.884451	0.0174563	0.0277884
ENSG00000090971	NAT14	-1.13058	1.76023e-26	2.04821e-25
ENSG00000090975	PITPNM2	-0.664408	2.01997e-09	7.46853e-09
ENSG00000090989	EXOC1	-0.00382646	0.945843	0.95738
ENSG00000091009	RBM27	0.14346	0.0531812	0.0769761
ENSG00000091039	OSBPL8	-0.116797	0.06348	0.0905112
ENSG00000091073	DTX2	-0.644084	1.84805e-16	1.1577e-15
ENSG00000091106	NLRC4	3.52763	9.28592e-29	1.24345e-27
ENSG00000091127	PUS7	-0.687188	1.29114e-16	8.20675e-16
ENSG00000091129	NRCAM	-1.19949	1.87586e-25	2.05223e-24
ENSG00000091136	LAMB1	-1.37483	3.53861e-36	6.62563e-35
ENSG00000091137	SLC26A4	1.13386	0.0131345	0.0212994
ENSG00000091140	DLD	0.685714	1.7077e-21	1.47505e-20
ENSG00000091157	WDR7	-0.0976989	0.306971	0.368954
ENSG00000091164	TXNL1	0.417731	7.98801e-06	2.01091e-05
ENSG00000091262	ABCC6	-0.813132	0.00955605	0.0158884
ENSG00000091317	CMTM6	-0.277471	4.86785e-05	0.000111946
ENSG00000091409	ITGA6	-0.726365	9.95403e-19	7.25297e-18
ENSG00000091428	RAPGEF4	-1.09756	2.31215e-06	6.18135e-06
ENSG00000091436	MAP3K20	-0.289741	1.69443e-06	4.60449e-06
ENSG00000091483	FH	-0.231748	0.000863939	0.00168256
ENSG00000091490	SEL1L3	-0.112394	0.17633	0.22676
ENSG00000091527	CDV3	0.392049	1.45817e-05	3.56674e-05
ENSG00000091542	ALKBH5	0.577176	1.94557e-12	9.21508e-12
ENSG00000091592	NLRP1	-0.0889095	0.23792	0.295309
ENSG00000091622	PITPNM3	-0.314507	0.0277699	0.0425172
ENSG00000091640	SPAG7	-0.0753723	0.246469	0.304526
ENSG00000091651	ORC6	0.0824196	0.691043	0.73903
ENSG00000091656	ZFHX4	0.526809	0.0290359	0.0442904
ENSG00000091732	ZC3HC1	0.407802	3.01055e-05	7.11521e-05
ENSG00000091831	ESR1	-0.650267	8.1513e-16	4.92745e-15
ENSG00000091844	RGS17	1.10198	7.58831e-16	4.59444e-15
ENSG00000091947	TMEM101	-0.531936	4.5451e-09	1.63008e-08
ENSG00000091986	CCDC80	-0.727703	3.13591e-10	1.24526e-09
ENSG00000092010	PSME1	-0.737132	7.30905e-14	3.8351e-13
ENSG00000092020	PPP2R3C	0.913065	6.19733e-19	4.57049e-18
ENSG00000092036	HAUS4	-2.03249	2.12112e-53	8.49849e-52
ENSG00000092068	SLC7A8	-0.348493	8.58937e-06	2.15479e-05
ENSG00000092094	OSGEP	-0.364228	0.00390188	0.0068952
ENSG00000092096	SLC22A17	-1.5854	5.57814e-05	0.000127451
ENSG00000092098	RNF31	-0.380225	9.6817e-06	2.41645e-05
ENSG00000092108	SCFD1	0.921885	1.69283e-24	1.76428e-23
ENSG00000092140	G2E3	-0.296769	0.000421525	0.000856875
ENSG00000092148	HECTD1	0.166045	0.135899	0.180025
ENSG00000092199	HNRNPC	0.620261	2.03479e-11	8.92757e-11
ENSG00000092201	SUPT16H	-0.48237	1.0496e-07	3.28284e-07
ENSG00000092203	TOX4	0.556506	3.38944e-19	2.55301e-18
ENSG00000092208	GEMIN2	0.713438	7.14779e-07	2.0265e-06
ENSG00000092295	TGM1	-0.239303	0.0478712	0.0699301
ENSG00000092330	TINF2	-0.185765	0.0109033	0.0179652
ENSG00000092439	TRPM7	0.0609864	0.342975	0.406499
ENSG00000092445	TYRO3	0.428564	7.60788e-05	0.000171073
ENSG00000092470	WDR76	-0.288053	0.0358645	0.0536933
ENSG00000092529	CAPN3	-1.09706	0.00458254	0.00801496
ENSG00000092531	SNAP23	0.547849	4.52152e-08	1.47496e-07
ENSG00000092621	PHGDH	0.233465	0.0439966	0.0647938
ENSG00000092758	COL9A3	0.60107	0.00142653	0.00269125
ENSG00000092820	EZR	0.000454737	0.995891	0.996876
ENSG00000092841	MYL6	0.282131	0.0186522	0.0295312
ENSG00000092847	AGO1	-0.520478	6.59467e-06	1.67711e-05
ENSG00000092853	CLSPN	0.143119	0.659373	0.710767
ENSG00000092871	RFFL	0.431545	3.05515e-07	9.05748e-07
ENSG00000092929	UNC13D	1.25812	4.63411e-39	9.71946e-38
ENSG00000092931	MFSD11	-0.38977	1.8659e-06	5.04787e-06
ENSG00000092964	DPYSL2	0.75619	9.56119e-17	6.14723e-16
ENSG00000092969	TGFB2	1.20167	2.16797e-42	5.30977e-41
ENSG00000092978	GPATCH2	0.371713	2.56347e-05	6.10703e-05
ENSG00000093000	NUP50	0.264913	6.9425e-06	1.75967e-05
ENSG00000093009	CDC45	-1.01009	0.00311985	0.00559789
ENSG00000093010	COMT	-0.0308899	0.568233	0.625988
ENSG00000093134	VNN3	0.802266	1.38077e-09	5.1783e-09
ENSG00000093144	ECHDC1	-0.953623	4.84315e-30	6.86038e-29
ENSG00000093167	LRRFIP2	0.598398	7.93791e-21	6.60478e-20
ENSG00000093183	SEC22C	-0.0604698	0.370394	0.43489
ENSG00000093217	XYLB	0.333904	0.0195363	0.0307929
ENSG00000094631	HDAC6	0.171505	0.0434925	0.0641011
ENSG00000094755	GABRP	-0.185597	0.189363	0.241718
ENSG00000094796	KRT31	0.25821	0.23769	0.295121
ENSG00000094804	CDC6	3.00152	1.97408e-92	2.88235e-90
ENSG00000094841	UPRT	-0.0136131	0.879349	0.902224
ENSG00000094880	CDC23	0.257348	3.36895e-05	7.90932e-05
ENSG00000094914	AAAS	0.108679	0.120237	0.161254
ENSG00000094916	CBX5	-0.625562	3.31012e-06	8.71886e-06
ENSG00000094963	FMO2	1.81031	2.10452e-11	9.22017e-11
ENSG00000094975	SUCO	0.708213	5.76245e-21	4.82375e-20
ENSG00000095002	MSH2	0.18348	0.00412184	0.00725851
ENSG00000095015	MAP3K1	-0.269234	0.000467099	0.000943079
ENSG00000095059	DHPS	-0.451536	1.82591e-07	5.55751e-07
ENSG00000095066	HOOK2	-0.175802	0.041011	0.0607208
ENSG00000095139	ARCN1	0.687257	7.02832e-22	6.26688e-21
ENSG00000095203	EPB41L4B	0.585019	1.71246e-15	1.01182e-14
ENSG00000095209	TMEM38B	0.975874	3.53441e-16	2.17816e-15
ENSG00000095261	PSMD5	0.0131108	0.823522	0.854821
ENSG00000095303	PTGS1	0.13585	0.495393	0.556483
ENSG00000095319	NUP188	-0.688164	8.37439e-11	3.49905e-10
ENSG00000095321	CRAT	0.148642	0.152818	0.199617
ENSG00000095380	NANS	1.71352	6.20651e-67	4.13359e-65
ENSG00000095383	TBC1D2	-0.0586965	0.420595	0.484835
ENSG00000095397	WHRN	-0.126863	0.33517	0.398462
ENSG00000095485	CWF19L1	0.503623	5.42012e-08	1.75042e-07
ENSG00000095539	SEMA4G	-1.4358	8.33033e-21	6.90481e-20
ENSG00000095564	BTAF1	0.437819	1.9953e-09	7.38271e-09
ENSG00000095574	IKZF5	0.00196579	0.981878	0.985577
ENSG00000095585	BLNK	0.132521	0.254805	0.313601
ENSG00000095587	TLL2	0.279361	0.0499098	0.0726495
ENSG00000095637	SORBS1	0.869364	0.0112366	0.0184722
ENSG00000095739	BAMBI	2.42118	1.76836e-15	1.04403e-14
ENSG00000095752	IL11	-1.03559	1.38467e-10	5.6954e-10
ENSG00000095787	WAC	0.0532908	0.306589	0.368524
ENSG00000095794	CREM	1.32896	1.31456e-28	1.74642e-27
ENSG00000095906	NUBP2	-0.0312881	0.656988	0.708801
ENSG00000095951	HIVEP1	0.202376	0.158532	0.206406
ENSG00000095970	TREM2	-1.0649	3.07609e-07	9.11422e-07
ENSG00000096060	FKBP5	-0.732012	4.41442e-11	1.89092e-10
ENSG00000096063	SRPK1	-0.068059	0.169513	0.219087
ENSG00000096070	BRPF3	-0.182149	0.0662936	0.094134
ENSG00000096080	MRPS18A	0.280119	0.00053445	0.00106911
ENSG00000096092	TMEM14A	-0.406901	0.0048253	0.00840374
ENSG00000096093	EFHC1	-0.431787	7.13338e-06	1.80594e-05
ENSG00000096384	HSP90AB1	-0.47798	2.05414e-13	1.04531e-12
ENSG00000096401	CDC5L	0.251196	1.16791e-06	3.23155e-06
ENSG00000096433	ITPR3	-0.156467	0.223082	0.279036
ENSG00000096654	ZNF184	0.48079	2.98402e-06	7.88178e-06
ENSG00000096696	DSP	-0.0477915	0.722199	0.766733
ENSG00000096717	SIRT1	-0.0696722	0.414218	0.478283
ENSG00000096746	HNRNPH3	0.235569	0.0046395	0.00810711
ENSG00000096872	IFT74	0.0406404	0.627927	0.682149
ENSG00000096968	JAK2	0.72482	1.91709e-29	2.63925e-28
ENSG00000097007	ABL1	-0.472703	1.43302e-05	3.50692e-05
ENSG00000097021	ACOT7	0.178296	0.0170634	0.027203
ENSG00000097033	SH3GLB1	0.221928	3.54003e-05	8.28025e-05
ENSG00000097046	CDC7	0.319938	0.0267126	0.041008
ENSG00000097096	SYDE2	0.0698059	0.593403	0.650319
ENSG00000099139	PCSK5	-0.948222	2.44133e-05	5.83071e-05
ENSG00000099194	SCD	0.645142	1.24945e-11	5.56065e-11
ENSG00000099203	TMED1	-0.284252	0.00213993	0.00393925
ENSG00000099204	ABLIM1	0.138172	0.226276	0.282729
ENSG00000099219	ERMP1	-0.728294	1.33931e-16	8.49519e-16
ENSG00000099246	RAB18	0.533308	3.70651e-15	2.13033e-14
ENSG00000099250	NRP1	1.26143	4.02228e-38	8.2205e-37
ENSG00000099251	HSD17B7P2	0.470482	0.00767442	0.0129427
ENSG00000099256	PRTFDC1	-0.888956	6.5194e-06	1.65908e-05
ENSG00000099260	PALMD	-3.39209	9.90078e-85	1.1304e-82
ENSG00000099282	TSPAN15	0.772665	1.28205e-08	4.40948e-08
ENSG00000099284	H2AFY2	-0.818526	2.51422e-19	1.91179e-18
ENSG00000099290	WASHC2A	-0.234152	0.00414684	0.00729831
ENSG00000099308	MAST3	-0.351396	0.00387547	0.00685246
ENSG00000099326	MZF1	0.148204	0.242512	0.300224
ENSG00000099330	OCEL1	-0.0570954	0.612659	0.668064
ENSG00000099331	MYO9B	-0.525943	6.89068e-06	1.74858e-05
ENSG00000099337	KCNK6	-0.0711789	0.431021	0.49505
ENSG00000099338	CATSPERG	0.461813	0.195953	0.249083
ENSG00000099341	PSMD8	1.02527	2.59859e-21	2.23062e-20
ENSG00000099364	FBXL19	-0.858317	1.55446e-12	7.40881e-12
ENSG00000099377	HSD3B7	0.11367	0.586589	0.643874
ENSG00000099381	SETD1A	-0.420026	3.34792e-05	7.86237e-05
ENSG00000099385	BCL7C	0.118485	0.122434	0.16389
ENSG00000099622	CIRBP	0.377972	5.48765e-09	1.95289e-08
ENSG00000099624	ATP5F1D	0.0895631	0.442069	0.506017
ENSG00000099625	CBARP	0.228285	0.208386	0.263103
ENSG00000099725	PRKY	-0.103891	0.320432	0.383523
ENSG00000099783	HNRNPM	-0.763841	1.92257e-15	1.13288e-14
ENSG00000099785	2021-03-02	0.167198	0.0210785	0.033001
ENSG00000099795	NDUFB7	0.931353	3.29694e-14	1.77784e-13
ENSG00000099797	TECR	0.277047	0.000477271	0.000962082
ENSG00000099800	TIMM13	-0.216567	0.00279564	0.00506603
ENSG00000099804	CDC34	0.497798	3.52966e-14	1.89794e-13
ENSG00000099810	MTAP	-0.607263	2.13939e-13	1.08651e-12
ENSG00000099812	MISP	0.798351	4.44084e-27	5.39042e-26
ENSG00000099814	CEP170B	-0.101799	0.349799	0.413522
ENSG00000099817	POLR2E	0.323514	8.64171e-05	0.000192637
ENSG00000099821	POLRMT	0.0963933	0.418643	0.482952
ENSG00000099822	HCN2	0.777203	0.00356049	0.00633314
ENSG00000099840	IZUMO4	0.731028	0.00291277	0.00526303
ENSG00000099849	RASSF7	-0.0274849	0.832971	0.86307
ENSG00000099860	GADD45B	0.430271	3.24025e-07	9.57073e-07
ENSG00000099875	MKNK2	1.39207	1.84887e-64	1.13664e-62
ENSG00000099889	ARVCF	-0.317749	0.0133233	0.0215847
ENSG00000099899	TRMT2A	-0.521466	9.06822e-14	4.72874e-13
ENSG00000099901	RANBP1	0.0697385	0.405263	0.469585
ENSG00000099904	ZDHHC8	-0.507716	7.34821e-10	2.82488e-09
ENSG00000099910	KLHL22	-0.224733	0.00142458	0.0026879
ENSG00000099917	MED15	-0.273759	0.000285295	0.000593046
ENSG00000099940	SNAP29	-0.0594403	0.37239	0.436895
ENSG00000099942	CRKL	-0.114656	0.0674906	0.0956191
ENSG00000099949	LZTR1	-1.0269	2.62627e-31	3.94851e-30
ENSG00000099953	MMP11	-1.22602	4.17421e-05	9.68604e-05
ENSG00000099954	CECR2	6.49789	4.52256e-12	2.08106e-11
ENSG00000099956	SMARCB1	0.0802477	0.19846	0.251933
ENSG00000099958	DERL3	1.66285	1.408e-06	3.86209e-06
ENSG00000099968	BCL2L13	-0.144376	0.0455257	0.0668512
ENSG00000099974	DDTL	0.479841	0.0626761	0.0894237
ENSG00000099977	DDT	0.885814	1.02435e-06	2.85619e-06
ENSG00000099991	CABIN1	0.0927856	0.422865	0.487008
ENSG00000099992	TBC1D10A	0.0128629	0.887749	0.908938
ENSG00000099994	SUSD2	-0.158058	0.422239	0.486472
ENSG00000099995	SF3A1	0.0127923	0.875253	0.898933
ENSG00000099999	RNF215	-1.09276	1.09512e-21	9.63468e-21
ENSG00000100003	SEC14L2	-1.56097	2.12932e-59	1.08868e-57
ENSG00000100014	SPECC1L	0.515356	3.11469e-08	1.02908e-07
ENSG00000100023	PPIL2	-0.308617	8.30451e-05	0.000185583
ENSG00000100028	SNRPD3	0.0267205	0.708393	0.754767
ENSG00000100029	PES1	-0.042988	0.564895	0.622853
ENSG00000100030	MAPK1	0.105908	0.0858252	0.118802
ENSG00000100031	GGT1	-1.24665	6.6111e-19	4.86619e-18
ENSG00000100034	PPM1F	-0.430031	4.38798e-07	1.27744e-06
ENSG00000100036	SLC35E4	0.484214	0.00636871	0.0108833
ENSG00000100038	TOP3B	-0.158691	0.482049	0.543989
ENSG00000100056	ESS2	-0.188663	0.0192957	0.030461
ENSG00000100058	CRYBB2P1	1.20904	3.61833e-21	3.07295e-20
ENSG00000100065	CARD10	-0.438042	2.0408e-06	5.49362e-06
ENSG00000100068	LRP5L	-0.944422	1.69497e-06	4.60514e-06
ENSG00000100075	SLC25A1	-0.0777431	0.314554	0.376963
ENSG00000100077	GRK3	-0.561272	3.75484e-10	1.47943e-09
ENSG00000100083	GGA1	0.0776508	0.221454	0.277366
ENSG00000100084	HIRA	-0.35833	0.000945119	0.00182963
ENSG00000100092	SH3BP1	-1.43891	4.75761e-65	2.99769e-63
ENSG00000100097	LGALS1	0.323962	0.000286226	0.0005949
ENSG00000100099	HPS4	-0.266771	0.00041593	0.000846068
ENSG00000100100	PIK3IP1	-1.89902	1.33698e-45	3.80902e-44
ENSG00000100104	SRRD	-0.201627	0.0268406	0.0411857
ENSG00000100105	PATZ1	-1.49485	1.21044e-54	5.1486e-53
ENSG00000100106	TRIOBP	-1.22558	1.62145e-37	3.20179e-36
ENSG00000100109	TFIP11	0.47958	6.23295e-08	2.00227e-07
ENSG00000100116	GCAT	0.115717	0.368233	0.432587
ENSG00000100124	ANKRD54	0.545402	3.50672e-09	1.26996e-08
ENSG00000100129	EIF3L	-0.834596	4.99089e-30	7.06307e-29
ENSG00000100138	SNU13	0.237815	0.000721263	0.0014176
ENSG00000100139	MICALL1	-0.298211	0.00119345	0.00227814
ENSG00000100147	CCDC134	0.124076	0.492081	0.553295
ENSG00000100150	DEPDC5	-0.53155	9.31865e-08	2.93333e-07
ENSG00000100151	PICK1	-0.0885966	0.26889	0.328619
ENSG00000100154	TTC28	-0.442615	0.00555397	0.00958593
ENSG00000100170	SLC5A1	0.773655	0.0244425	0.0378425
ENSG00000100196	KDELR3	2.45084	9.7063e-122	3.07063e-119
ENSG00000100201	DDX17	0.173066	0.000172309	0.000367487
ENSG00000100207	TCF20	-0.401424	0.00055178	0.00110247
ENSG00000100209	HSCB	-0.013365	0.922621	0.93819
ENSG00000100211	CBY1	0.0566219	0.46873	0.531668
ENSG00000100216	TOMM22	0.0791098	0.400447	0.465283
ENSG00000100219	XBP1	1.33072	4.06802e-37	7.89935e-36
ENSG00000100220	RTCB	0.521726	1.57957e-14	8.69996e-14
ENSG00000100221	JOSD1	0.521472	1.34744e-15	8.03016e-15
ENSG00000100225	FBXO7	0.407224	3.52393e-09	1.27589e-08
ENSG00000100226	GTPBP1	-0.242374	0.014594	0.0234955
ENSG00000100227	POLDIP3	-0.106419	0.109231	0.147793
ENSG00000100228	RAB36	-0.916288	7.6668e-06	1.93454e-05
ENSG00000100234	TIMP3	-0.968702	1.29788e-19	1.00862e-18
ENSG00000100239	PPP6R2	-0.322332	9.10175e-06	2.27731e-05
ENSG00000100241	SBF1	0.138481	0.172092	0.221948
ENSG00000100242	SUN2	-0.862018	5.75146e-19	4.25821e-18
ENSG00000100243	CYB5R3	0.0279228	0.607247	0.663241
ENSG00000100246	DNAL4	0.234243	0.00357676	0.00635686
ENSG00000100258	LMF2	0.0439118	0.534067	0.593908
ENSG00000100263	RHBDD3	0.498988	1.12788e-06	3.12534e-06
ENSG00000100266	PACSIN2	-0.467114	1.9055e-09	7.06422e-09
ENSG00000100271	TTLL1	-0.33124	0.004414	0.00773712
ENSG00000100280	AP1B1	0.219655	0.00781813	0.0131763
ENSG00000100281	HMGXB4	0.196591	0.0218398	0.034112
ENSG00000100284	TOM1	-0.354005	9.5497e-08	3.00108e-07
ENSG00000100288	CHKB	-0.171047	0.288432	0.349487
ENSG00000100290	BIK	-0.704728	1.48182e-10	6.07985e-10
ENSG00000100292	HMOX1	3.51003	5.35453e-41	1.23195e-39
ENSG00000100294	MCAT	0.374673	0.000316033	0.000653097
ENSG00000100296	THOC5	-0.0877795	0.228846	0.28547
ENSG00000100297	MCM5	-0.284525	0.0253106	0.0390551
ENSG00000100298	APOBEC3H	0.400363	0.200545	0.25426
ENSG00000100299	ARSA	-0.696372	5.11912e-19	3.80303e-18
ENSG00000100300	TSPO	-0.443371	4.93359e-06	1.27366e-05
ENSG00000100302	RASD2	-3.05352	6.56681e-92	9.40727e-90
ENSG00000100304	TTLL12	-0.640403	2.74998e-17	1.83473e-16
ENSG00000100307	CBX7	0.297219	0.00923717	0.0153953
ENSG00000100311	PDGFB	0.849849	4.48451e-08	1.46383e-07
ENSG00000100316	RPL3	-0.670129	1.47637e-16	9.30129e-16
ENSG00000100319	ZMAT5	0.600205	2.69152e-07	8.03752e-07
ENSG00000100320	RBFOX2	-0.403352	8.71638e-08	2.75287e-07
ENSG00000100321	SYNGR1	-1.33342	4.4685e-14	2.38001e-13
ENSG00000100324	TAB1	-0.391974	1.50592e-07	4.6281e-07
ENSG00000100325	ASCC2	0.157425	0.0613282	0.0877148
ENSG00000100330	MTMR3	-0.0705509	0.591546	0.648471
ENSG00000100335	MIEF1	0.428842	1.09592e-07	3.41927e-07
ENSG00000100336	APOL4	-1.53068	3.69205e-06	9.66784e-06
ENSG00000100342	APOL1	-0.964936	1.85293e-14	1.01614e-13
ENSG00000100344	PNPLA3	0.147525	0.489188	0.550695
ENSG00000100345	MYH9	-0.216105	0.101753	0.138427
ENSG00000100347	SAMM50	0.11424	0.0507424	0.0737483
ENSG00000100348	TXN2	0.0211872	0.771465	0.809641
ENSG00000100350	FOXRED2	-0.0130875	0.900898	0.920106
ENSG00000100353	EIF3D	0.0525707	0.408791	0.47306
ENSG00000100354	TNRC6B	-0.172256	0.255139	0.313936
ENSG00000100359	SGSM3	-0.582271	8.12758e-16	4.91507e-15
ENSG00000100360	IFT27	0.474524	5.77122e-05	0.000131625
ENSG00000100364	KIAA0930	-1.29077	7.96938e-37	1.53184e-35
ENSG00000100372	SLC25A17	-0.0459899	0.610873	0.666626
ENSG00000100376	FAM118A	-0.116746	0.16679	0.215899
ENSG00000100379	KCTD17	-1.02991	1.9835e-19	1.52195e-18
ENSG00000100380	ST13	-0.064756	0.331069	0.394451
ENSG00000100387	RBX1	0.297413	0.0229834	0.0357548
ENSG00000100393	EP300	-0.0875771	0.547071	0.606105
ENSG00000100395	L3MBTL2	0.286546	0.000173823	0.000370406
ENSG00000100399	CHADL	-1.10679	4.09215e-07	1.19545e-06
ENSG00000100401	RANGAP1	-0.336581	8.36274e-05	0.000186747
ENSG00000100403	ZC3H7B	-0.978838	5.47367e-23	5.23082e-22
ENSG00000100410	PHF5A	0.362249	0.0017971	0.00334628
ENSG00000100412	ACO2	0.307697	6.32923e-06	1.61393e-05
ENSG00000100413	POLR3H	-0.457216	3.32211e-11	1.43232e-10
ENSG00000100416	TRMU	0.0403305	0.643889	0.696747
ENSG00000100417	PMM1	0.302363	0.000327058	0.00067454
ENSG00000100418	DESI1	-0.677569	1.51796e-29	2.10121e-28
ENSG00000100422	CERK	0.246931	0.000115561	0.00025267
ENSG00000100425	BRD1	-0.211319	0.0208712	0.0327304
ENSG00000100426	ZBED4	-0.136835	0.114444	0.1542
ENSG00000100429	HDAC10	-0.513503	0.00021475	0.000452977
ENSG00000100439	ABHD4	-0.182777	0.017389	0.027687
ENSG00000100441	KHNYN	0.127514	0.132508	0.176009
ENSG00000100442	FKBP3	0.18041	0.0172093	0.0274182
ENSG00000100445	SDR39U1	-0.384241	0.00110903	0.00212688
ENSG00000100461	RBM23	0.243433	0.0013467	0.00254825
ENSG00000100462	PRMT5	0.666452	7.67734e-21	6.39147e-20
ENSG00000100478	AP4S1	0.207116	0.067052	0.0950775
ENSG00000100479	POLE2	0.334289	0.349289	0.413048
ENSG00000100483	VCPKMT	0.558698	5.88682e-05	0.00013406
ENSG00000100485	SOS2	-0.382078	1.11588e-05	2.76106e-05
ENSG00000100490	CDKL1	0.711552	0.000144896	0.000312846
ENSG00000100503	NIN	-0.46085	0.000485573	0.00097726
ENSG00000100504	PYGL	-0.964757	2.26088e-33	3.71151e-32
ENSG00000100505	TRIM9	0.100486	0.773068	0.810875
ENSG00000100519	PSMC6	0.486565	1.76709e-06	4.78824e-06
ENSG00000100522	GNPNAT1	0.313675	3.33429e-06	8.77339e-06
ENSG00000100523	DDHD1	0.0612158	0.550666	0.609644
ENSG00000100526	CDKN3	0.00612988	0.984125	0.987058
ENSG00000100528	CNIH1	0.387769	3.35252e-06	8.81983e-06
ENSG00000100532	CGRRF1	1.22857	1.20963e-17	8.28143e-17
ENSG00000100554	ATP6V1D	0.704741	1.01424e-18	7.37958e-18
ENSG00000100558	PLEK2	1.2211	1.62011e-25	1.78271e-24
ENSG00000100564	PIGH	0.689304	1.07573e-10	4.46555e-10
ENSG00000100567	PSMA3	0.592541	3.85956e-08	1.26746e-07
ENSG00000100568	VTI1B	-0.0439913	0.370723	0.435209
ENSG00000100575	TIMM9	-0.28228	0.000322423	0.000665397
ENSG00000100577	GSTZ1	-0.282835	0.00197137	0.00364709
ENSG00000100578	KIAA0586	-0.251434	0.00321489	0.00575549
ENSG00000100580	TMED8	-0.413748	1.32512e-05	3.25334e-05
ENSG00000100583	SAMD15	-0.618655	0.0354028	0.0531075
ENSG00000100591	AHSA1	-0.170798	0.00207102	0.00382073
ENSG00000100592	DAAM1	-0.652867	8.66771e-21	7.17662e-20
ENSG00000100596	SPTLC2	-0.472259	8.49096e-07	2.3868e-06
ENSG00000100599	RIN3	-0.611422	1.39467e-09	5.22656e-09
ENSG00000100600	LGMN	-0.57973	5.15913e-20	4.09307e-19
ENSG00000100601	ALKBH1	0.847037	1.49013e-17	1.01606e-16
ENSG00000100603	SNW1	0.319147	9.75551e-07	2.72829e-06
ENSG00000100605	ITPK1	-0.650803	8.05233e-10	3.08229e-09
ENSG00000100612	DHRS7	0.620383	1.11303e-10	4.61406e-10
ENSG00000100614	PPM1A	0.259513	8.36382e-06	2.10099e-05
ENSG00000100625	SIX4	0.0945176	0.299158	0.360647
ENSG00000100628	ASB2	1.33799	9.06128e-08	2.85527e-07
ENSG00000100629	CEP128	-0.865123	9.91993e-06	2.47184e-05
ENSG00000100632	ERH	0.596125	2.32552e-07	6.99685e-07
ENSG00000100644	HIF1A	0.570944	4.84459e-15	2.75628e-14
ENSG00000100647	SUSD6	-0.896025	4.53054e-22	4.10724e-21
ENSG00000100650	SRSF5	-0.0821855	0.453991	0.517207
ENSG00000100664	EIF5	0.867798	4.85534e-29	6.58878e-28
ENSG00000100697	DICER1	-0.539725	2.21164e-06	5.92724e-06
ENSG00000100711	ZFYVE21	-0.0969976	0.241407	0.299075
ENSG00000100714	MTHFD1	-0.686398	6.30607e-30	8.88291e-29
ENSG00000100722	ZC3H14	-0.0924881	0.129621	0.172612
ENSG00000100726	TELO2	-1.04791	1.92835e-28	2.53523e-27
ENSG00000100731	PCNX1	-0.649486	5.70228e-08	1.83763e-07
ENSG00000100739	BDKRB1	-2.04451	2.41628e-16	1.50559e-15
ENSG00000100744	GSKIP	0.781083	2.46351e-10	9.90165e-10
ENSG00000100749	VRK1	-0.318692	0.0122219	0.0199431
ENSG00000100764	PSMC1	0.142248	0.070089	0.0989587
ENSG00000100767	PAPLN	-3.01419	4.63548e-157	2.93291e-154
ENSG00000100784	RPS6KA5	-0.921332	2.78517e-19	2.10936e-18
ENSG00000100796	PPP4R3A	0.351161	9.00492e-07	2.52707e-06
ENSG00000100802	C14orf93	-0.328068	0.00504687	0.00877653
ENSG00000100804	PSMB5	0.12856	0.098009	0.133777
ENSG00000100811	YY1	-0.229274	0.00213264	0.00392725
ENSG00000100813	ACIN1	-0.612751	2.51733e-11	1.09498e-10
ENSG00000100814	CCNB1IP1	-0.111286	0.254294	0.31315
ENSG00000100815	TRIP11	0.390584	0.000122593	0.000267353
ENSG00000100823	APEX1	-1.04208	7.31677e-29	9.82362e-28
ENSG00000100836	PABPN1	-0.514631	6.86982e-11	2.89291e-10
ENSG00000100842	EFS	-0.682392	5.32789e-05	0.000121935
ENSG00000100852	ARHGAP5	0.0667125	0.409792	0.474001
ENSG00000100865	CINP	-0.0975426	0.252109	0.310862
ENSG00000100883	SRP54	1.08815	3.15479e-25	3.41207e-24
ENSG00000100888	CHD8	-0.0724572	0.524457	0.584719
ENSG00000100889	PCK2	1.31456	4.13412e-23	3.95818e-22
ENSG00000100890	KIAA0391	-0.0856946	0.49269	0.553807
ENSG00000100897	DCAF11	-0.192689	0.00697661	0.0118501
ENSG00000100902	PSMA6	0.122007	0.269291	0.329083
ENSG00000100906	NFKBIA	-1.00701	1.00249e-51	3.70385e-50
ENSG00000100908	EMC9	0.649295	5.39463e-06	1.38538e-05
ENSG00000100911	PSME2	-0.428011	5.85311e-06	1.49831e-05
ENSG00000100916	BRMS1L	-0.455431	6.47407e-07	1.84479e-06
ENSG00000100918	REC8	1.00828	2.45958e-10	9.89108e-10
ENSG00000100926	TM9SF1	0.407853	0.00140754	0.00265806
ENSG00000100934	SEC23A	0.794222	3.83441e-21	3.25464e-20
ENSG00000100938	GMPR2	-0.815166	5.0615e-25	5.40878e-24
ENSG00000100941	PNN	-0.36287	1.73588e-07	5.3005e-07
ENSG00000100949	RABGGTA	-0.23241	0.0060425	0.0103713
ENSG00000100968	NFATC4	-1.76852	2.45131e-43	6.24548e-42
ENSG00000100979	PLTP	-2.64968	2.03749e-245	3.86741e-242
ENSG00000100982	PCIF1	-0.582303	4.90416e-13	2.4273e-12
ENSG00000100983	GSS	-0.439671	2.24196e-08	7.52855e-08
ENSG00000100985	MMP9	-2.61914	5.26541e-31	7.79292e-30
ENSG00000100991	TRPC4AP	0.265219	4.95178e-07	1.43197e-06
ENSG00000100994	PYGB	1.01564	7.11675e-22	6.34201e-21
ENSG00000100997	ABHD12	0.29468	1.06362e-07	3.32327e-07
ENSG00000101000	PROCR	-0.0307545	0.731411	0.775097
ENSG00000101003	GINS1	0.0210678	0.876474	0.899699
ENSG00000101004	NINL	-0.892498	3.44812e-10	1.36318e-09
ENSG00000101017	CD40	-0.766229	2.62128e-15	1.5274e-14
ENSG00000101019	UQCC1	0.128293	0.0543622	0.0785283
ENSG00000101040	ZMYND8	-0.269223	0.004645	0.00811436
ENSG00000101052	IFT52	0.353595	0.000907413	0.00176158
ENSG00000101057	MYBL2	-2.90945	2.35841e-12	1.11115e-11
ENSG00000101079	NDRG3	0.122765	0.0283257	0.0432983
ENSG00000101084	C20orf24	0.782157	2.82675e-25	3.06164e-24
ENSG00000101098	RIMS4	1.88204	8.42546e-07	2.36971e-06
ENSG00000101104	PABPC1L	1.23138	7.51595e-10	2.88425e-09
ENSG00000101109	STK4	0.14019	0.0189705	0.0299964
ENSG00000101115	SALL4	-0.00964089	0.976229	0.981269
ENSG00000101126	ADNP	-0.254206	0.00325686	0.00582445
ENSG00000101132	PFDN4	0.0483148	0.688603	0.736784
ENSG00000101138	CSTF1	-0.184309	0.0111819	0.0183902
ENSG00000101146	RAE1	0.631054	7.91451e-11	3.31445e-10
ENSG00000101150	TPD52L2	0.424251	1.55201e-19	1.20057e-18
ENSG00000101152	DNAJC5	-0.189402	0.0459358	0.0673816
ENSG00000101158	NELFCD	-0.524322	2.30457e-23	2.23182e-22
ENSG00000101160	CTSZ	-0.203783	0.00193604	0.00358785
ENSG00000101161	PRPF6	-0.0373103	0.657539	0.709294
ENSG00000101166	PRELID3B	0.382647	0.000170163	0.00036337
ENSG00000101181	MTG2	0.165465	0.0385276	0.057284
ENSG00000101182	PSMA7	0.427592	0.000151752	0.000326581
ENSG00000101187	SLCO4A1	1.43946	1.84112e-10	7.48325e-10
ENSG00000101189	MRGBP	0.252433	6.53934e-05	0.000148253
ENSG00000101190	TCFL5	-0.573603	1.43971e-13	7.40585e-13
ENSG00000101191	DIDO1	-0.193609	0.0323975	0.0489119
ENSG00000101193	GID8	0.251607	3.30333e-05	7.76126e-05
ENSG00000101198	NKAIN4	4.21655	4.32955e-47	1.32017e-45
ENSG00000101199	ARFGAP1	0.533967	5.69885e-10	2.21322e-09
ENSG00000101213	PTK6	0.225256	0.000853342	0.00166235
ENSG00000101216	GMEB2	0.0545142	0.606249	0.662342
ENSG00000101220	C20orf27	0.0589992	0.394802	0.459604
ENSG00000101224	CDC25B	-0.597195	8.24588e-11	3.44751e-10
ENSG00000101230	ISM1	0.811028	0.000484815	0.000975864
ENSG00000101236	RNF24	0.514056	3.39271e-05	7.95968e-05
ENSG00000101246	ARFRP1	-0.708822	3.19566e-26	3.65959e-25
ENSG00000101247	NDUFAF5	0.713663	1.38925e-06	3.8127e-06
ENSG00000101255	TRIB3	3.69961	2.781e-61	1.5082e-59
ENSG00000101266	CSNK2A1	0.44083	7.78495e-12	3.5162e-11
ENSG00000101276	SLC52A3	0.588178	7.00213e-09	2.46814e-08
ENSG00000101290	CDS2	0.0894047	0.169637	0.219228
ENSG00000101294	HM13	1.21845	7.51368e-95	1.18849e-92
ENSG00000101298	SNPH	0.139583	0.240501	0.298099
ENSG00000101307	SIRPB1	-0.961388	2.89075e-09	1.05418e-08
ENSG00000101310	SEC23B	1.39346	6.60909e-57	3.05973e-55
ENSG00000101311	FERMT1	-1.16543	8.64905e-23	8.17274e-22
ENSG00000101333	PLCB4	0.447607	0.0238792	0.0370346
ENSG00000101335	MYL9	0.637937	2.54816e-05	6.0763e-05
ENSG00000101337	TM9SF4	-0.117387	0.176071	0.226502
ENSG00000101342	TLDC2	0.448933	0.16656	0.215619
ENSG00000101343	CRNKL1	-0.330182	1.73318e-06	4.70139e-06
ENSG00000101346	POFUT1	-0.182974	0.016682	0.0266397
ENSG00000101347	SAMHD1	0.408807	1.0461e-05	2.5973e-05
ENSG00000101350	KIF3B	0.146806	0.0518722	0.0752248
ENSG00000101353	MROH8	-0.273698	0.292088	0.353302
ENSG00000101361	NOP56	-0.348116	3.30107e-11	1.42365e-10
ENSG00000101363	MANBAL	0.0612227	0.386524	0.451386
ENSG00000101365	IDH3B	-0.0438363	0.472231	0.534818
ENSG00000101367	MAPRE1	0.118488	0.0650695	0.0925603
ENSG00000101384	JAG1	-0.124134	0.181829	0.232963
ENSG00000101391	CDK5RAP1	0.486264	3.77688e-09	1.36422e-08
ENSG00000101400	SNTA1	0.291976	0.0021541	0.00396294
ENSG00000101407	TTI1	-0.0800177	0.226603	0.283044
ENSG00000101412	E2F1	-1.6543	1.55811e-06	4.25615e-06
ENSG00000101413	RPRD1B	-0.101563	0.0742752	0.104201
ENSG00000101417	PXMP4	-0.175806	0.00845658	0.0141783
ENSG00000101421	CHMP4B	-0.0717398	0.242968	0.30069
ENSG00000101439	CST3	0.021948	0.705646	0.752368
ENSG00000101442	ACTR5	0.704292	8.76242e-12	3.94478e-11
[truncated: 13,187 more rows]

## Sheet: Wounded-GCN2 KO vs WT
Wounded (HDW): GCN2 KO NTERT vs WT NTERT
ID	Gene.name	log2FoldChange	pvalue	padj
ENSG00000000003	TSPAN6	-0.733126	3.27687e-28	3.20812e-27
ENSG00000000419	DPM1	0.401952	2.22114e-13	8.72666e-13
ENSG00000000457	SCYL3	0.152073	0.0266072	0.0380983
ENSG00000000460	C1orf112	-0.680421	2.93263e-07	7.27951e-07
ENSG00000000971	CFH	-1.98368	5.03811e-91	6.13469e-89
ENSG00000001036	FUCA2	0.133394	0.070935	0.0945193
ENSG00000001084	GCLC	0.362775	7.36265e-22	4.92296e-21
ENSG00000001167	NFYA	-0.166565	0.0190567	0.0278732
ENSG00000001460	STPG1	1.01057	4.31578e-56	1.60539e-54
ENSG00000001461	NIPAL3	0.360414	1.25734e-23	9.36309e-23
ENSG00000001497	LAS1L	0.120405	0.11533	0.14769
ENSG00000001617	SEMA3F	-0.0685702	0.264264	0.313337
ENSG00000001629	ANKIB1	0.206446	3.05574e-08	8.22144e-08
ENSG00000001630	CYP51A1	-0.140837	0.0548415	0.0745863
ENSG00000001631	KRIT1	0.292045	1.88894e-10	6.07533e-10
ENSG00000002016	RAD52	0.312111	0.000850243	0.00149216
ENSG00000002079	MYH16	-0.839777	0.000202565	0.000380567
ENSG00000002330	BAD	0.00505091	0.962011	0.96883
ENSG00000002549	LAP3	-0.434036	3.58122e-10	1.12716e-09
ENSG00000002586	CD99	0.141344	0.00043532	0.000788942
ENSG00000002587	HS3ST1	-0.108804	0.513188	0.56487
ENSG00000002822	MAD1L1	0.636421	1.02068e-15	4.69824e-15
ENSG00000002834	LASP1	0.392893	6.13889e-22	4.12595e-21
ENSG00000002919	SNX11	0.672233	5.83174e-16	2.73858e-15
ENSG00000003056	M6PR	-0.39139	5.27238e-27	4.77764e-26
ENSG00000003096	KLHL13	-0.193456	0.0296402	0.0421469
ENSG00000003137	CYP26B1	-0.75613	2.71761e-05	5.58942e-05
ENSG00000003147	ICA1	-0.155178	0.0394363	0.0548651
ENSG00000003249	DBNDD1	0.727715	5.44006e-17	2.72457e-16
ENSG00000003393	ALS2	0.443999	8.07441e-16	3.75329e-15
ENSG00000003400	CASP10	0.46524	8.85909e-11	2.9069e-10
ENSG00000003402	CFLAR	0.272858	4.17903e-11	1.40558e-10
ENSG00000003436	TFPI	0.77788	3.36953e-05	6.86414e-05
ENSG00000003509	NDUFAF7	0.376496	3.69501e-07	9.08223e-07
ENSG00000003756	RBM5	-0.0617707	0.309635	0.361415
ENSG00000003987	MTMR7	0.595105	0.00391329	0.00631135
ENSG00000003989	SLC7A2	0.10029	0.293215	0.344312
ENSG00000004059	ARF5	-0.453251	6.4232e-27	5.79352e-26
ENSG00000004139	SARM1	-0.279118	0.14016	0.176666
ENSG00000004142	POLDIP2	-0.179768	4.64884e-06	1.03303e-05
ENSG00000004399	PLXND1	-4.4196	1.36539e-18	7.56842e-18
ENSG00000004455	AK2	-0.197854	9.56571e-10	2.9108e-09
ENSG00000004478	FKBP4	0.512043	3.60505e-14	1.49556e-13
ENSG00000004487	KDM1A	-0.446948	2.75513e-15	1.22936e-14
ENSG00000004534	RBM6	0.26304	3.72481e-08	9.9409e-08
ENSG00000004660	CAMKK1	-0.0485882	0.771695	0.80286
ENSG00000004700	RECQL	0.35708	2.18506e-06	5.01862e-06
ENSG00000004766	VPS50	0.093537	0.123584	0.157419
ENSG00000004777	ARHGAP33	0.746912	0.00339524	0.00552324
ENSG00000004779	NDUFAB1	-0.00731373	0.950182	0.958856
ENSG00000004799	PDK4	1.75936	2.93997e-06	6.67089e-06
ENSG00000004864	SLC25A13	-0.585059	1.17684e-27	1.10896e-26
ENSG00000004866	ST7	0.712321	3.16188e-22	2.16335e-21
ENSG00000004897	CDC27	0.348871	3.3516e-09	9.75136e-09
ENSG00000004961	HCCS	0.586073	4.01261e-14	1.65802e-13
ENSG00000004975	DVL2	-0.467008	1.85341e-18	1.01751e-17
ENSG00000005001	PRSS22	0.936083	1.03904e-65	5.43437e-64
ENSG00000005007	UPF1	0.00958633	0.765625	0.797777
ENSG00000005020	SKAP2	-0.00442117	0.93225	0.942836
ENSG00000005022	SLC25A5	-0.25714	8.79823e-05	0.000171992
ENSG00000005059	MCUB	0.157813	0.0507383	0.0694116
ENSG00000005073	HOXA11	0.755594	1.09123e-06	2.58322e-06
ENSG00000005075	POLR2J	0.0641071	0.289204	0.340089
ENSG00000005100	DHX33	-0.249992	2.55833e-07	6.37477e-07
ENSG00000005156	LIG3	0.296275	0.00582363	0.00916007
ENSG00000005175	RPAP3	0.0472965	0.296151	0.347314
ENSG00000005187	ACSM3	-0.772459	0.00898799	0.0137826
ENSG00000005189	REXO5	-1.20586	6.3173e-05	0.000125381
ENSG00000005194	CIAPIN1	0.234266	0.000187484	0.000353341
ENSG00000005206	SPPL2B	-0.11315	0.237144	0.284537
ENSG00000005238	FAM214B	-0.26447	4.89816e-09	1.40802e-08
ENSG00000005243	COPZ2	-1.12598	2.16693e-09	6.40139e-09
ENSG00000005302	MSL3	-0.0934944	0.197868	0.241937
ENSG00000005339	CREBBP	0.30341	2.17115e-13	8.53887e-13
ENSG00000005379	TSPOAP1	0.0491081	0.890524	0.906519
ENSG00000005436	GCFC2	-0.152335	0.024907	0.0358218
ENSG00000005448	WDR54	-0.695274	2.85651e-17	1.45401e-16
ENSG00000005469	CROT	-0.610781	1.12913e-19	6.68134e-19
ENSG00000005483	KMT2E	0.123343	0.00044401	0.000803757
ENSG00000005486	RHBDD2	-0.372384	9.39289e-09	2.64065e-08
ENSG00000005700	IBTK	0.716089	4.53788e-25	3.68949e-24
ENSG00000005801	ZNF195	0.284287	0.000287526	0.000531662
ENSG00000005810	MYCBP2	0.101554	0.18245	0.224635
ENSG00000005812	FBXL3	0.385154	2.92751e-10	9.28155e-10
ENSG00000005882	PDK2	0.572284	1.81471e-12	6.72471e-12
ENSG00000005884	ITGA3	-0.57829	1.86165e-41	3.60891e-40
ENSG00000005889	ZFX	0.123332	0.0244323	0.0351715
ENSG00000005893	LAMP2	0.0117977	0.781506	0.811388
ENSG00000006007	GDE1	0.257472	2.13003e-09	6.29955e-09
ENSG00000006015	REX1BD	-1.10173	6.53489e-12	2.3318e-11
ENSG00000006016	CRLF1	-0.352317	0.115135	0.147465
ENSG00000006025	OSBPL7	-1.46751	4.91255e-23	3.52681e-22
ENSG00000006042	TMEM98	-0.0493922	0.337828	0.390376
ENSG00000006062	MAP3K14	-0.442046	1.34289e-05	2.83993e-05
ENSG00000006118	TMEM132A	-1.26065	1.26392e-87	1.39713e-85
ENSG00000006125	AP2B1	-0.0893255	0.00228654	0.00380504
ENSG00000006194	ZNF263	0.0724868	0.189476	0.232398
ENSG00000006282	SPATA20	-0.879962	1.05637e-29	1.12233e-28
ENSG00000006327	TNFRSF12A	-0.306511	0.00129994	0.00223137
ENSG00000006377	DLX6	-0.0805014	0.636252	0.680479
ENSG00000006432	MAP3K9	-0.114126	0.0514961	0.0703805
ENSG00000006451	RALA	0.578086	1.28153e-14	5.48432e-14
ENSG00000006453	BAIAP2L1	-0.0164786	0.630803	0.675533
ENSG00000006459	KDM7A	-0.0545271	0.390524	0.444642
ENSG00000006530	AGK	-0.389758	1.5288e-14	6.505e-14
ENSG00000006534	ALDH3B1	-0.657215	1.35329e-12	5.05935e-12
ENSG00000006555	TTC22	0.146285	0.0128457	0.0192716
ENSG00000006576	PHTF2	0.0816209	0.295155	0.346302
ENSG00000006607	FARP2	-0.36182	1.8723e-09	5.56373e-09
ENSG00000006625	GGCT	-0.599052	9.20049e-13	3.4814e-12
ENSG00000006634	DBF4	-0.46266	5.80213e-05	0.000115539
ENSG00000006638	TBXA2R	-0.328206	0.413215	0.467133
ENSG00000006652	IFRD1	1.10722	3.75693e-64	1.85302e-62
ENSG00000006695	COX10	0.234941	0.00115163	0.00199039
ENSG00000006704	GTF2IRD1	-0.00151684	0.980152	0.983687
ENSG00000006712	PAF1	0.68291	2.28763e-17	1.17325e-16
ENSG00000006715	VPS41	0.0783749	0.0309666	0.0438849
ENSG00000006740	ARHGAP44	-0.522856	0.0774582	0.102406
ENSG00000006744	ELAC2	-0.0160752	0.713574	0.75071
ENSG00000006756	ARSD	-0.246928	0.0131053	0.0196328
ENSG00000006757	PNPLA4	-0.623278	3.23514e-17	1.63977e-16
ENSG00000006831	ADIPOR2	0.0698227	0.0240748	0.0346858
ENSG00000006837	CDKL3	0.820997	0.00552011	0.00870991
ENSG00000007038	PRSS21	-0.856978	1.76218e-14	7.47152e-14
ENSG00000007047	MARK4	-0.215487	3.06894e-05	6.27805e-05
ENSG00000007080	CCDC124	0.515522	1.03887e-08	2.90959e-08
ENSG00000007168	PAFAH1B1	0.183182	3.59088e-09	1.04184e-08
ENSG00000007202	KIAA0100	-0.132431	0.00247813	0.00410371
ENSG00000007255	TRAPPC6A	-1.7422	2.89187e-29	3.00886e-28
ENSG00000007341	ST7L	-0.23378	0.00408054	0.00656882
ENSG00000007372	PAX6	0.560294	0.00310061	0.00507355
ENSG00000007376	RPUSD1	-0.549235	1.55582e-18	8.59591e-18
ENSG00000007384	RHBDF1	-0.496881	1.74242e-15	7.86488e-15
ENSG00000007392	LUC7L	0.259985	0.000427781	0.00077609
ENSG00000007516	BAIAP3	0.159864	0.589065	0.63736
ENSG00000007520	TSR3	-0.26291	1.05193e-06	2.4951e-06
ENSG00000007541	PIGQ	-0.947209	5.62381e-46	1.37602e-44
ENSG00000007545	CRAMP1	-0.253954	1.33527e-05	2.82535e-05
ENSG00000007866	TEAD3	-0.0259789	0.532614	0.583081
ENSG00000007923	DNAJC11	-0.263312	1.96345e-07	4.94543e-07
ENSG00000007944	MYLIP	0.56863	8.47552e-11	2.78338e-10
ENSG00000007952	NOX1	-0.164387	0.662521	0.704033
ENSG00000007968	E2F2	-2.24864	8.39882e-08	2.17955e-07
ENSG00000008018	PSMB1	0.150517	0.00302811	0.00496071
ENSG00000008056	SYN1	1.11055	6.5335e-07	1.57195e-06
ENSG00000008083	JARID2	0.214867	6.41099e-06	1.40399e-05
ENSG00000008086	CDKL5	0.537645	1.63524e-18	9.02831e-18
ENSG00000008118	CAMK1G	3.59345	1.87808e-11	6.47747e-11
ENSG00000008128	CDK11A	0.155295	0.0858335	0.112392
ENSG00000008130	NADK	-0.296999	2.79164e-10	8.86885e-10
ENSG00000008256	CYTH3	0.234036	0.000125472	0.000240956
ENSG00000008277	ADAM22	-1.48659	1.37005e-08	3.80432e-08
ENSG00000008282	SYPL1	0.340854	2.8219e-13	1.10286e-12
ENSG00000008283	CYB561	0.198547	7.08335e-05	0.000139943
ENSG00000008294	SPAG9	0.785304	3.1027e-27	2.84463e-26
ENSG00000008300	CELSR3	0.112218	0.12304	0.156803
ENSG00000008311	AASS	-0.0296184	0.738078	0.772785
ENSG00000008323	PLEKHG6	-0.896573	2.13754e-06	4.9131e-06
ENSG00000008324	SS18L2	0.00764378	0.914161	0.927251
ENSG00000008382	MPND	-1.07439	1.54491e-36	2.36998e-35
ENSG00000008394	MGST1	0.0032422	0.958073	0.965632
ENSG00000008405	CRY1	0.645218	2.21297e-10	7.07804e-10
ENSG00000008441	NFIX	-0.66918	7.51875e-25	6.02195e-24
ENSG00000008513	ST3GAL1	0.530642	6.13781e-25	4.95668e-24
ENSG00000008516	MMP25	0.278676	0.169725	0.210248
ENSG00000008517	IL32	0.935118	1.434e-09	4.30309e-09
ENSG00000008710	PKD1	0.338158	0.000696438	0.00123293
ENSG00000008735	MAPK8IP2	1.61264	3.27813e-29	3.39713e-28
ENSG00000008838	MED24	0.00201044	0.95534	0.96325
ENSG00000008853	RHOBTB2	-0.576401	3.00549e-12	1.09755e-11
ENSG00000008869	HEATR5B	0.077381	0.132173	0.167416
ENSG00000008952	SEC62	0.736593	8.87512e-22	5.91144e-21
ENSG00000008988	RPS20	-0.275517	7.4545e-12	2.6472e-11
ENSG00000009307	CSDE1	-0.044547	0.312776	0.364726
ENSG00000009335	UBE3C	0.0187327	0.548391	0.598671
ENSG00000009413	REV3L	0.437557	6.64524e-25	5.34431e-24
ENSG00000009724	MASP2	0.422642	0.187962	0.230769
ENSG00000009780	FAM76A	-0.119174	0.11475	0.147008
ENSG00000009790	TRAF3IP3	-1.14603	1.21975e-06	2.87916e-06
ENSG00000009830	POMT2	0.176439	0.000839627	0.00147403
ENSG00000009844	VTA1	-0.0831458	0.0313813	0.044412
ENSG00000009954	BAZ1B	0.102913	0.00534397	0.00844737
ENSG00000010017	RANBP9	0.222705	1.73129e-08	4.75991e-08
ENSG00000010030	ETV7	-0.414224	0.00818451	0.0126238
ENSG00000010072	SPRTN	0.492104	1.60638e-06	3.74077e-06
ENSG00000010165	METTL13	0.271552	3.61498e-06	8.12094e-06
ENSG00000010219	DYRK4	0.319032	3.94013e-05	7.97648e-05
ENSG00000010244	ZNF207	0.034416	0.326763	0.378938
ENSG00000010256	UQCRC1	0.130283	0.0038754	0.00625668
ENSG00000010270	STARD3NL	0.335943	3.3273e-06	7.51149e-06
ENSG00000010278	CD9	-0.900881	3.81877e-23	2.7614e-22
ENSG00000010292	NCAPD2	-0.38914	0.00023477	0.000438196
ENSG00000010295	IFFO1	-2.40835	4.40575e-13	1.70223e-12
ENSG00000010310	GIPR	0.189502	0.37437	0.428535
ENSG00000010318	PHF7	0.21438	0.151452	0.189494
ENSG00000010322	NISCH	0.30729	1.31087e-10	4.26004e-10
ENSG00000010361	FUZ	-1.46148	2.97498e-44	6.643e-43
ENSG00000010404	IDS	0.471739	2.65124e-26	2.30207e-25
ENSG00000010438	PRSS3	0.87278	1.408e-20	8.79912e-20
ENSG00000010539	ZNF200	0.318635	1.84586e-05	3.84929e-05
ENSG00000010626	LRRC23	-0.031647	0.761151	0.793638
ENSG00000010704	HFE	-0.0455044	0.551775	0.601944
ENSG00000010803	SCMH1	-0.727493	3.59455e-28	3.50154e-27
ENSG00000010810	FYN	0.16813	8.86388e-05	0.000173123
ENSG00000010818	HIVEP2	-0.286948	0.000716457	0.00126719
ENSG00000011007	ELOA	0.605211	1.47595e-37	2.37401e-36
ENSG00000011009	LYPLA2	-0.467777	4.39694e-20	2.66449e-19
ENSG00000011021	CLCN6	0.701409	3.16103e-14	1.31732e-13
ENSG00000011028	MRC2	-2.57244	1.6748e-84	1.64173e-82
ENSG00000011052	NME1-NME2	-0.89137	5.19575e-06	1.14843e-05
ENSG00000011105	TSPAN9	0.036273	0.605584	0.652425
ENSG00000011114	BTBD7	-0.191869	1.46162e-05	3.08516e-05
ENSG00000011132	APBA3	0.375936	0.000537418	0.000963999
ENSG00000011143	MKS1	0.0451226	0.520007	0.571125
ENSG00000011198	ABHD5	0.39103	3.47936e-12	1.26615e-11
ENSG00000011201	ANOS1	-0.551191	0.00087212	0.00152815
ENSG00000011243	AKAP8L	0.890259	9.73908e-35	1.38624e-33
ENSG00000011258	MBTD1	-0.216549	0.00866807	0.0133143
ENSG00000011260	UTP18	-0.321339	4.19161e-08	1.11485e-07
ENSG00000011275	RNF216	-0.241317	1.24879e-08	3.47813e-08
ENSG00000011295	TTC19	-0.0423308	0.341131	0.393842
ENSG00000011304	PTBP1	0.0876232	0.260254	0.30917
ENSG00000011332	DPF1	-0.0229187	0.928403	0.939677
ENSG00000011347	SYT7	0.808729	1.61244e-17	8.36322e-17
ENSG00000011376	LARS2	-0.497325	1.86184e-18	1.02142e-17
ENSG00000011405	PIK3C2A	0.330277	2.48846e-17	1.2729e-16
ENSG00000011422	PLAUR	-0.205267	0.0383832	0.0535003
ENSG00000011426	ANLN	-1.04321	1.18318e-08	3.29952e-08
ENSG00000011451	WIZ	-0.220358	0.000130752	0.000250449
ENSG00000011454	RABGAP1	-0.098707	0.0471293	0.0648157
ENSG00000011465	DCN	0.661392	0.0154289	0.022874
ENSG00000011478	QPCTL	-0.329333	4.34366e-06	9.67285e-06
ENSG00000011485	PPP5C	-0.108901	0.0240946	0.0347079
ENSG00000011523	CEP68	-0.694405	7.58987e-20	4.53936e-19
ENSG00000011566	MAP4K3	0.108074	0.0110125	0.0166933
ENSG00000011638	TMEM159	-0.112829	0.103529	0.133753
ENSG00000012048	BRCA1	-1.56183	6.94276e-19	3.90508e-18
ENSG00000012061	ERCC1	-0.235348	1.01834e-05	2.1802e-05
ENSG00000012171	SEMA3B	-1.69897	1.85343e-34	2.58849e-33
ENSG00000012174	MBTPS2	-0.668833	5.18027e-23	3.71217e-22
ENSG00000012211	PRICKLE3	-0.42146	1.11467e-09	3.37606e-09
ENSG00000012232	EXTL3	-0.299252	1.5864e-07	4.02763e-07
ENSG00000012660	ELOVL5	0.0606278	0.0564437	0.076585
ENSG00000012779	ALOX5	-1.43249	6.13763e-06	1.34734e-05
ENSG00000012817	KDM5D	0.0364072	0.52008	0.571164
ENSG00000012822	CALCOCO1	-0.300068	9.21864e-10	2.80903e-09
ENSG00000012963	UBR7	-0.638192	6.266e-12	2.23892e-11
ENSG00000012983	MAP4K5	0.312371	1.0409e-08	2.91476e-08
ENSG00000013016	EHD3	-0.229694	0.00419304	0.00673808
ENSG00000013275	PSMC4	0.261154	4.83899e-06	1.07345e-05
ENSG00000013288	MAN2B2	-0.627789	4.97354e-18	2.66109e-17
ENSG00000013306	SLC25A39	-0.626037	5.32829e-44	1.18132e-42
ENSG00000013364	MVP	-0.00325012	0.913432	0.926691
ENSG00000013374	NUB1	0.11395	0.00389184	0.00628126
ENSG00000013375	PGM3	1.28653	3.67969e-27	3.36176e-26
ENSG00000013392	RWDD2A	1.01358	1.39897e-13	5.60091e-13
ENSG00000013441	CLK1	0.821363	9.81007e-42	1.92812e-40
ENSG00000013503	POLR3B	0.410342	2.87321e-12	1.05072e-11
ENSG00000013523	ANGEL1	-0.794479	3.09294e-27	2.83735e-26
ENSG00000013561	RNF14	0.571031	3.0077e-16	1.43358e-15
ENSG00000013563	DNASE1L1	-0.914444	3.43846e-24	2.64912e-23
ENSG00000013573	DDX11	-0.482045	3.53667e-11	1.1978e-10
ENSG00000013583	HEBP1	0.243187	0.00331604	0.00540399
ENSG00000013588	GPRC5A	0.575709	1.75593e-13	6.96738e-13
ENSG00000013619	MAMLD1	0.112071	0.558754	0.608577
ENSG00000013810	TACC3	0.0147827	0.917618	0.930332
ENSG00000014123	UFL1	0.529844	4.31551e-21	2.77482e-20
ENSG00000014138	POLA2	-1.67897	1.13499e-27	1.07147e-26
ENSG00000014164	ZC3H3	0.135901	0.0238011	0.0343326
ENSG00000014216	CAPN1	-0.292429	3.78797e-11	1.27846e-10
ENSG00000014257	ACPP	0.00628205	0.975443	0.980092
ENSG00000014641	MDH1	0.10536	0.0443556	0.061228
ENSG00000014824	SLC30A9	0.104919	0.0110665	0.0167671
ENSG00000014914	MTMR11	-0.00329681	0.973267	0.978415
ENSG00000014919	COX15	0.11743	0.0100499	0.0153131
ENSG00000015133	CCDC88C	-0.63163	4.01559e-24	3.0831e-23
ENSG00000015153	YAF2	0.196357	0.0445794	0.0615206
ENSG00000015171	ZMYND11	-0.267925	3.07176e-08	8.25918e-08
ENSG00000015285	WAS	1.51595	0.000378261	0.000689784
ENSG00000015475	BID	-0.597326	4.65881e-15	2.05119e-14
ENSG00000015479	MATR3	0.553703	7.07166e-11	2.33614e-10
ENSG00000015532	XYLT2	-0.889646	1.49491e-38	2.49728e-37
ENSG00000015568	RGPD5	0.155328	0.408721	0.462859
ENSG00000015676	NUDCD3	-0.257151	4.2894e-12	1.5533e-11
ENSG00000016082	ISL1	0.243575	0.131551	0.166683
ENSG00000016402	IL20RA	-1.27608	3.56508e-14	1.48016e-13
ENSG00000016602	CLCA4	-4.72471	1.48209e-44	3.37716e-43
ENSG00000016864	GLT8D1	-0.18046	0.000251714	0.000468163
ENSG00000017260	ATP2C1	-0.259603	5.13439e-11	1.71506e-10
ENSG00000017483	SLC38A5	-0.169615	7.60377e-06	1.65059e-05
ENSG00000017797	RALBP1	0.150099	0.000592307	0.00105771
ENSG00000018189	RUFY3	0.0931453	0.289788	0.340723
ENSG00000018236	CNTN1	1.67149	3.03133e-77	2.29351e-75
ENSG00000018408	WWTR1	-0.506953	2.21153e-13	8.6911e-13
ENSG00000018510	AGPS	-0.128356	0.000363333	0.000664271
ENSG00000018610	CXorf56	0.113799	0.0478489	0.0657474
ENSG00000018699	TTC27	-0.472992	6.9424e-15	3.01741e-14
ENSG00000018869	ZNF582	0.0669437	0.712123	0.749537
ENSG00000019144	PHLDB1	-1.03299	2.62755e-44	5.87561e-43
ENSG00000019169	MARCO	0.806872	0.00579252	0.00911389
ENSG00000019186	CYP24A1	-2.1979	3.37376e-20	2.05886e-19
ENSG00000019485	PRDM11	-0.652478	9.65892e-10	2.93802e-09
ENSG00000019549	SNAI2	-0.549673	3.90491e-28	3.79439e-27
ENSG00000019582	CD74	-0.472174	1.97355e-06	4.55295e-06
ENSG00000019995	ZRANB1	0.409781	3.97354e-15	1.75692e-14
ENSG00000020129	NCDN	-0.334158	2.5021e-08	6.78222e-08
ENSG00000020181	ADGRA2	-0.16068	0.594867	0.642968
ENSG00000020256	ZFP64	0.205027	0.000481511	0.000868314
ENSG00000020426	MNAT1	0.627351	6.38296e-23	4.55516e-22
ENSG00000020577	SAMD4A	0.595892	6.33713e-20	3.80765e-19
ENSG00000020922	MRE11	-0.98013	7.1008e-26	6.02139e-25
ENSG00000021355	SERPINB1	-0.559563	2.45459e-14	1.02897e-13
ENSG00000021574	SPAST	0.247108	6.42219e-05	0.000127398
ENSG00000021762	OSBPL5	-0.794701	8.59286e-24	6.4606e-23
ENSG00000021776	AQR	-0.195813	1.35056e-07	3.45022e-07
ENSG00000021826	CPS1	-0.441604	1.66076e-10	5.35468e-10
ENSG00000022267	FHL1	-0.490867	6.68817e-09	1.90292e-08
ENSG00000022277	RTF2	0.419812	2.95824e-20	1.81452e-19
ENSG00000022556	NLRP2	-0.524014	5.3839e-29	5.50613e-28
ENSG00000022567	SLC45A4	-0.242402	0.0039851	0.00642248
ENSG00000022840	RNF10	0.468697	1.09701e-19	6.49621e-19
ENSG00000022976	ZNF839	-0.518338	0.00020613	0.000387031
ENSG00000023041	ZDHHC6	0.597363	5.39346e-32	6.43664e-31
ENSG00000023191	RNH1	0.229629	0.000158251	0.000300208
ENSG00000023228	NDUFS1	0.207804	8.4303e-06	1.81987e-05
ENSG00000023287	RB1CC1	0.0807135	0.0725692	0.0965071
ENSG00000023318	ERP44	0.598045	1.02807e-18	5.73705e-18
ENSG00000023330	ALAS1	0.3351	1.14898e-11	4.027e-11
ENSG00000023445	BIRC3	-0.243532	0.0361819	0.0506723
ENSG00000023516	AKAP11	0.250023	1.57021e-08	4.33155e-08
ENSG00000023572	GLRX2	-0.0912005	0.296372	0.347495
ENSG00000023608	SNAPC1	0.998174	1.15689e-15	5.29089e-15
ENSG00000023697	DERA	-0.109882	0.0541068	0.0736642
ENSG00000023734	STRAP	0.50757	2.87011e-28	2.81697e-27
ENSG00000023839	ABCC2	1.98437	2.74672e-21	1.78154e-20
ENSG00000023892	DEF6	-1.15904	3.06646e-40	5.62281e-39
ENSG00000023902	PLEKHO1	0.27582	0.0304319	0.0432017
ENSG00000023909	GCLM	0.950033	2.36743e-68	1.3516e-66
ENSG00000024048	UBR2	0.142445	0.000226144	0.000422878
ENSG00000024422	EHD2	-0.0305632	0.625361	0.670718
ENSG00000024526	DEPDC1	-1.05009	0.000382072	0.000696163
ENSG00000024862	CCDC28A	-0.0947851	0.217155	0.262921
ENSG00000025039	RRAGD	0.921857	1.51103e-13	6.02481e-13
ENSG00000025156	HSF2	0.191309	0.0174827	0.0257207
ENSG00000025293	PHF20	0.118896	0.00972375	0.014851
ENSG00000025423	HSD17B6	-0.913937	0.000515339	0.000926102
ENSG00000025434	NR1H3	0.88988	9.26894e-13	3.5056e-12
ENSG00000025708	TYMP	-0.850351	1.52143e-10	4.9197e-10
ENSG00000025770	NCAPH2	-0.244344	0.000235791	0.000439914
ENSG00000025772	TOMM34	-0.376052	6.41101e-13	2.44967e-12
ENSG00000025796	SEC63	0.606161	1.12249e-35	1.6678e-34
ENSG00000025800	KPNA6	0.0698903	0.0600983	0.0812044
ENSG00000026025	VIM	1.75346	2.417e-82	2.20301e-80
ENSG00000026036	RTEL1-TNFRSF6B	-1.18326	8.68891e-08	2.25034e-07
ENSG00000026103	FAS	0.0810047	0.200713	0.245108
ENSG00000026297	RNASET2	-0.8516	4.97849e-18	2.66283e-17
ENSG00000026508	CD44	-0.870986	9.40448e-30	1.00327e-28
ENSG00000026559	KCNG1	0.214361	0.0205908	0.0299765
ENSG00000026652	AGPAT4	-0.220279	0.0198234	0.0289302
ENSG00000026751	SLAMF7	1.14851	5.09462e-36	7.64242e-35
ENSG00000026950	BTN3A1	0.234034	0.000414862	0.000753266
ENSG00000027001	MIPEP	-0.414954	5.00628e-11	1.67406e-10
ENSG00000027075	PRKCH	-0.0375528	0.471095	0.524463
ENSG00000027697	IFNGR1	-0.166682	0.000155971	0.000295989
ENSG00000027847	B4GALT7	-0.449709	4.5086e-11	1.51348e-10
ENSG00000028116	VRK2	0.213366	3.5136e-06	7.90915e-06
ENSG00000028203	VEZT	-0.399699	1.70346e-14	7.23044e-14
ENSG00000028277	POU2F2	0.249835	0.121524	0.155011
ENSG00000028310	BRD9	0.247673	5.00308e-05	0.000100306
ENSG00000028528	SNX1	-0.371483	5.55591e-19	3.15347e-18
ENSG00000028839	TBPL1	0.0109913	0.858229	0.879445
ENSG00000029153	ARNTL2	-0.575637	1.26657e-23	9.42283e-23
ENSG00000029363	BCLAF1	0.98399	7.3483e-65	3.71853e-63
ENSG00000029364	SLC39A9	0.451193	2.33818e-24	1.82579e-23
ENSG00000029534	ANK1	-0.388811	4.73529e-07	1.15265e-06
ENSG00000029639	TFB1M	-0.000210197	0.997766	0.998022
ENSG00000029725	RABEP1	-0.24944	1.15304e-08	3.21952e-08
ENSG00000029993	HMGB3	0.358669	0.00138493	0.00236788
ENSG00000030066	NUP160	-0.771217	7.45933e-53	2.48421e-51
ENSG00000030110	BAK1	0.280394	4.70665e-09	1.35447e-08
ENSG00000030419	IKZF2	0.714137	6.08985e-17	3.03441e-16
ENSG00000030582	GRN	-0.601795	9.1308e-26	7.68427e-25
ENSG00000031003	FAM13B	0.992407	2.38644e-18	1.30053e-17
ENSG00000031081	ARHGAP31	0.456241	0.0179816	0.0264098
ENSG00000031691	CENPQ	-0.364686	0.000524581	0.000941949
ENSG00000031698	SARS	0.217625	2.53594e-07	6.31998e-07
ENSG00000031823	RANBP3	-0.228885	1.98907e-06	4.58605e-06
ENSG00000032219	ARID4A	-0.432416	2.99626e-10	9.48604e-10
ENSG00000032389	EIPR1	-0.11044	0.0378783	0.0528721
ENSG00000032444	PNPLA6	0.21296	3.10295e-05	6.34512e-05
ENSG00000032742	IFT88	0.31226	3.5684e-05	7.2541e-05
ENSG00000033011	ALG1	0.214337	0.00181468	0.00305593
ENSG00000033030	ZCCHC8	0.410979	1.44203e-12	5.38334e-12
ENSG00000033050	ABCF2	-0.111827	0.00400111	0.00644628
ENSG00000033100	CHPF2	0.129404	0.00226326	0.00376831
ENSG00000033170	FUT8	0.532041	1.30422e-08	3.6254e-08
ENSG00000033178	UBA6	0.544895	9.2916e-16	4.2922e-15
ENSG00000033327	GAB2	1.61013	2.45653e-146	1.4726e-143
ENSG00000033627	ATP6V0A1	0.802575	4.41667e-107	8.49855e-105
ENSG00000033800	PIAS1	0.0219736	0.697226	0.736544
ENSG00000033867	SLC4A7	0.136171	0.00942767	0.0144256
ENSG00000034053	APBA2	0.743867	3.46747e-18	1.87198e-17
ENSG00000034152	MAP2K3	0.288533	1.86252e-07	4.69806e-07
ENSG00000034239	EFCAB1	0.768922	0.0364147	0.0509753
ENSG00000034510	TMSB10	-0.57731	1.96515e-21	1.28747e-20
ENSG00000034533	ASTE1	0.219574	0.0487071	0.0668501
ENSG00000034677	RNF19A	0.627444	7.48929e-30	8.03359e-29
ENSG00000034693	PEX3	-0.235742	0.0101058	0.0153923
ENSG00000034713	GABARAPL2	0.190961	0.00165554	0.00280349
ENSG00000035115	SH3YL1	-0.890172	1.1816e-24	9.39134e-24
ENSG00000035141	FAM136A	-0.151086	0.00171767	0.00290428
ENSG00000035403	VCL	-0.3266	3.24619e-06	7.33582e-06
ENSG00000035499	DEPDC1B	-0.861513	2.03391e-06	4.68527e-06
ENSG00000035664	DAPK2	-1.07844	1.15055e-15	5.26499e-15
ENSG00000035681	NSMAF	-0.299319	1.11955e-05	2.38999e-05
ENSG00000035687	ADSS	-0.386075	4.65357e-13	1.79309e-12
ENSG00000035862	TIMP2	0.20709	0.00227494	0.00378654
ENSG00000035928	RFC1	-0.172029	0.000230526	0.000430554
ENSG00000036054	TBC1D23	0.468366	4.85701e-19	2.76787e-18
ENSG00000036257	CUL3	0.221739	6.25282e-09	1.78263e-08
ENSG00000036549	AC118549.1	-0.12354	0.00378742	0.00612288
ENSG00000036672	USP2	2.21201	2.009e-51	6.33851e-50
ENSG00000037042	TUBG2	-0.293485	9.59602e-06	2.05991e-05
ENSG00000037241	RPL26L1	0.839605	5.12948e-33	6.50513e-32
ENSG00000037474	NSUN2	0.607806	1.15732e-44	2.6723e-43
ENSG00000037637	FBXO42	0.751503	4.77373e-48	1.30532e-46
ENSG00000037749	MFAP3	0.737514	5.30259e-38	8.645e-37
ENSG00000037757	MRI1	-0.257058	0.00010829	0.000209458
ENSG00000037897	METTL1	-0.843978	2.55525e-23	1.86977e-22
ENSG00000037965	HOXC8	0.29771	0.0954978	0.124118
ENSG00000038002	AGA	0.0100438	0.875386	0.893911
ENSG00000038210	PI4K2B	-0.799246	1.37656e-20	8.60959e-20
ENSG00000038219	BOD1L1	0.236184	1.44372e-09	4.33143e-09
ENSG00000038274	MAT2B	-0.296039	1.40365e-13	5.61819e-13
ENSG00000038295	TLL1	-1.00247	2.03532e-27	1.88824e-26
ENSG00000038358	EDC4	0.0255723	0.602303	0.649564
ENSG00000038382	TRIO	0.20282	0.000158728	0.000301038
ENSG00000038532	CLEC16A	-0.142135	0.00484742	0.00771568
ENSG00000039068	CDH1	-0.0954494	0.00591702	0.00929757
ENSG00000039123	MTREX	0.504686	5.64414e-60	2.4301e-58
ENSG00000039139	DNAH5	0.238695	0.0346695	0.0486985
ENSG00000039319	ZFYVE16	0.384786	1.90534e-17	9.82357e-17
ENSG00000039523	RIPOR1	-0.522559	3.68769e-09	1.06893e-08
ENSG00000039560	RAI14	0.21176	3.04387e-09	8.88453e-09
ENSG00000039650	PNKP	-1.418	1.47838e-51	4.68334e-50
ENSG00000040199	PHLPP2	0.612792	1.79418e-08	4.92498e-08
ENSG00000040275	SPDL1	0.163024	0.0165889	0.0244867
ENSG00000040341	STAU2	0.231072	1.34227e-06	3.1545e-06
ENSG00000040487	PQLC2	0.205013	0.00444241	0.0071117
ENSG00000040531	CTNS	-0.121131	0.0479518	0.065883
ENSG00000040608	RTN4R	0.0551129	0.774441	0.805286
ENSG00000040633	PHF23	-0.131937	0.014645	0.0217864
ENSG00000040731	CDH10	-2.52622	1.59558e-80	1.36641e-78
ENSG00000040933	INPP4A	-0.227849	6.15553e-05	0.000122263
ENSG00000041353	RAB27B	-0.108101	0.153985	0.192463
ENSG00000041357	PSMA4	-0.0817599	0.0252354	0.0362506
ENSG00000041802	LSG1	-0.147878	0.0038071	0.00615151
ENSG00000041880	PARP3	-1.05431	3.06856e-30	3.34218e-29
ENSG00000041982	TNC	-0.470833	0.0403416	0.0560246
ENSG00000041988	THAP3	0.200982	0.00304337	0.00498518
ENSG00000042088	TDP1	-0.269803	0.00387824	0.00626062
ENSG00000042286	AIFM2	0.514731	4.37321e-08	1.16117e-07
ENSG00000042317	SPATA7	0.0458863	0.583203	0.631807
ENSG00000042429	MED17	-0.0538951	0.404581	0.458671
ENSG00000042445	RETSAT	0.0971706	0.134383	0.169952
ENSG00000042493	CAPG	-0.832221	6.71883e-29	6.83103e-28
ENSG00000042753	AP2S1	-0.307972	8.03425e-18	4.24769e-17
ENSG00000042832	TG	-1.6006	1.96433e-06	4.53301e-06
ENSG00000043039	BARX2	-0.286111	0.0189848	0.027776
ENSG00000043093	DCUN1D1	-0.0373901	0.405063	0.45915
ENSG00000043143	JADE2	0.0916972	0.413817	0.46778
ENSG00000043514	TRIT1	0.0561348	0.345283	0.398341
ENSG00000043591	ADRB1	0.673008	0.0153334	0.0227454
ENSG00000044090	CUL7	0.163386	0.00567316	0.00893331
ENSG00000044115	CTNNA1	0.562308	3.04012e-87	3.31352e-85
ENSG00000044446	PHKA2	0.0616975	0.212383	0.257744
ENSG00000044459	CNTLN	-0.100566	0.36039	0.414205
ENSG00000044574	HSPA5	1.04515	4.8614e-37	7.57698e-36
ENSG00000046604	DSG2	-0.0560641	0.0746792	0.099009
ENSG00000046647	GEMIN8	-0.0670323	0.422838	0.477078
ENSG00000046651	OFD1	0.275326	0.000222035	0.000415592
ENSG00000046653	GPM6B	0.375458	0.291799	0.342778
ENSG00000047056	WDR37	0.282152	6.8481e-09	1.94594e-08
ENSG00000047188	YTHDC2	0.592467	4.65374e-49	1.32602e-47
ENSG00000047230	CTPS2	-0.86141	7.54796e-22	5.0447e-21
ENSG00000047249	ATP6V1H	0.155738	4.81085e-06	1.06751e-05
ENSG00000047315	POLR2B	0.0763525	0.0489338	0.0671493
ENSG00000047346	FAM214A	0.646905	1.80777e-48	5.04943e-47
ENSG00000047365	ARAP2	-0.151717	0.000134593	0.000257364
ENSG00000047410	TPR	-0.250398	1.62427e-06	3.78017e-06
ENSG00000047578	KIAA0556	0.0204274	0.663431	0.704856
ENSG00000047579	DTNBP1	-0.066531	0.347491	0.40068
ENSG00000047597	XK	1.23375	3.70771e-10	1.16509e-09
ENSG00000047621	C12orf4	0.137931	0.0492075	0.0674854
ENSG00000047634	SCML1	0.33479	0.000975695	0.00169932
ENSG00000047644	WWC3	-0.231914	0.0057233	0.00901045
ENSG00000047648	ARHGAP6	1.0003	0.001109	0.00192182
ENSG00000047849	MAP4	0.263646	4.84286e-24	3.70367e-23
ENSG00000047932	GOPC	0.288134	6.64294e-06	1.45254e-05
ENSG00000047936	ROS1	0.83451	5.20032e-06	1.14919e-05
ENSG00000048028	USP28	-0.479296	1.77938e-13	7.05504e-13
ENSG00000048052	HDAC9	-0.335706	1.11472e-08	3.11307e-08
ENSG00000048140	TSPAN17	0.264686	1.03866e-07	2.67404e-07
ENSG00000048162	NOP16	0.240527	1.21291e-05	2.57799e-05
ENSG00000048342	CC2D2A	-0.54674	9.38236e-18	4.93865e-17
ENSG00000048392	RRM2B	1.18172	4.91497e-44	1.09435e-42
ENSG00000048405	ZNF800	0.263053	2.32813e-06	5.32838e-06
ENSG00000048471	SNX29	-0.117963	0.0486169	0.0667369
ENSG00000048544	MRPS10	-0.286123	6.59403e-09	1.87682e-08
ENSG00000048649	RSF1	0.153923	3.51047e-05	7.14471e-05
ENSG00000048707	VPS13D	-0.183005	0.0354832	0.0497652
ENSG00000048740	CELF2	1.15597	9.75094e-20	5.79406e-19
ENSG00000048828	FAM120A	0.149572	2.63615e-05	5.42833e-05
ENSG00000048991	R3HDM1	0.325055	2.55532e-12	9.37771e-12
ENSG00000049089	COL9A2	-1.30362	2.51244e-18	1.36633e-17
ENSG00000049130	KITLG	-0.384297	1.15863e-09	3.50308e-09
ENSG00000049167	ERCC8	0.314293	3.20097e-06	7.23783e-06
ENSG00000049192	ADAMTS6	0.0612336	0.709358	0.747182
ENSG00000049239	H6PD	-1.16843	2.68515e-80	2.28693e-78
ENSG00000049245	VAMP3	-0.0499479	0.211505	0.256878
ENSG00000049246	PER3	1.23794	2.3777e-26	2.07729e-25
ENSG00000049249	TNFRSF9	1.34442	5.72242e-05	0.000114024
ENSG00000049283	EPN3	0.0676164	0.385249	0.439471
ENSG00000049323	LTBP1	0.413475	0.000605599	0.00107984
ENSG00000049449	RCN1	-0.790423	2.34124e-23	1.71801e-22
ENSG00000049541	RFC2	-0.967255	1.53349e-15	6.95403e-15
ENSG00000049618	ARID1B	-0.219284	9.61098e-05	0.000186872
ENSG00000049656	CLPTM1L	0.302283	3.19284e-21	2.06402e-20
ENSG00000049759	NEDD4L	-0.359333	1.0442e-11	3.66965e-11
ENSG00000049769	PPP1R3F	0.138072	0.285955	0.336598
ENSG00000049860	HEXB	0.220027	0.000255847	0.000475566
ENSG00000049883	PTCD2	0.832454	1.20498e-31	1.4121e-30
ENSG00000050130	JKAMP	0.239209	9.23818e-05	0.000180071
ENSG00000050165	DKK3	-0.570655	3.41323e-10	1.07668e-09
ENSG00000050327	ARHGEF5	-0.218028	0.000179649	0.000338984
ENSG00000050344	NFE2L3	-0.572889	1.18535e-09	3.57694e-09
ENSG00000050393	MCUR1	-0.197428	0.00565636	0.00890776
ENSG00000050405	LIMA1	0.0699026	0.333227	0.385717
ENSG00000050426	LETMD1	-0.383598	3.37026e-06	7.60297e-06
ENSG00000050438	SLC4A8	0.271625	0.319235	0.371424
ENSG00000050748	MAPK9	0.300867	7.63664e-11	2.51585e-10
ENSG00000050820	BCAR1	0.0749635	0.409255	0.463396
ENSG00000051009	FAM160A2	0.158136	0.0310948	0.0440465
ENSG00000051108	HERPUD1	0.832998	3.23957e-15	1.43975e-14
ENSG00000051128	HOMER3	-1.24141	3.19224e-34	4.39137e-33
ENSG00000051180	RAD51	-2.20721	2.57749e-22	1.77835e-21
ENSG00000051341	POLQ	-2.5614	3.5065e-10	1.10453e-09
ENSG00000051382	PIK3CB	-0.0929685	0.0122656	0.0184493
ENSG00000051596	THOC3	0.169739	0.232098	0.279234
ENSG00000051620	HEBP2	-0.0188178	0.608421	0.655074
ENSG00000051825	MPHOSPH9	0.688785	1.94429e-17	1.00178e-16
ENSG00000052126	PLEKHA5	-0.4804	3.71207e-18	1.99918e-17
ENSG00000052344	PRSS8	1.16421	1.28494e-68	7.39008e-67
ENSG00000052723	SIKE1	0.467496	4.51755e-14	1.86173e-13
ENSG00000052749	RRP12	0.205086	0.00443056	0.00709491
ENSG00000052795	FNIP2	0.238621	2.07843e-05	4.31695e-05
ENSG00000052802	MSMO1	0.110457	0.0772714	0.102176
ENSG00000052841	TTC17	0.655049	3.12558e-19	1.80494e-18
ENSG00000053254	FOXN3	-0.256659	0.000150895	0.000286706
ENSG00000053371	AKR7A2	-0.795462	3.44716e-38	5.66148e-37
ENSG00000053372	MRTO4	-0.35758	4.55496e-15	2.0066e-14
ENSG00000053438	NNAT	0.220406	0.283672	0.334138
ENSG00000053501	USE1	-0.335041	0.000474625	0.00085639
ENSG00000053524	MCF2L2	1.1599	2.33513e-17	1.19603e-16
ENSG00000053702	NRIP2	0.153121	0.515199	0.566762
ENSG00000053747	LAMA3	-1.0869	1.79675e-45	4.27545e-44
ENSG00000053770	AP5M1	0.1319	0.0112921	0.0170823
ENSG00000053900	ANAPC4	0.346287	6.75095e-09	1.92008e-08
ENSG00000054116	TRAPPC3	0.471437	6.18653e-16	2.89995e-15
ENSG00000054118	THRAP3	0.561895	4.87126e-15	2.13989e-14
ENSG00000054148	PHPT1	0.0367045	0.452029	0.505911
ENSG00000054179	ENTPD2	0.699321	1.50134e-11	5.21854e-11
ENSG00000054219	LY75	-0.622224	0.00863916	0.0132752
ENSG00000054267	ARID4B	-0.00299943	0.946716	0.955854
ENSG00000054277	OPN3	-0.948282	1.33196e-14	5.69702e-14
ENSG00000054282	SDCCAG8	-0.644988	3.11987e-17	1.58443e-16
ENSG00000054392	HHAT	0.911865	6.54103e-09	1.86241e-08
ENSG00000054523	KIF1B	0.23518	2.20143e-11	7.55761e-11
ENSG00000054598	FOXC1	0.398193	2.12405e-15	9.53499e-15
ENSG00000054611	TBC1D22A	0.024446	0.596235	0.643911
ENSG00000054654	SYNE2	-0.589973	1.47292e-06	3.44543e-06
ENSG00000054690	PLEKHH1	-0.0442004	0.748025	0.782149
ENSG00000054793	ATP9A	-0.978072	5.78048e-23	4.13468e-22
ENSG00000054965	FAM168A	0.0379567	0.326189	0.3783
ENSG00000054967	RELT	-0.438264	6.94123e-05	0.000137257
ENSG00000054983	GALC	-0.595205	7.57509e-12	2.68819e-11
ENSG00000055044	NOP58	0.233544	4.8451e-07	1.17846e-06
ENSG00000055070	SZRD1	-0.227821	4.07843e-10	1.27644e-09
ENSG00000055130	CUL1	-0.0217859	0.60445	0.651563
ENSG00000055147	FAM114A2	0.836669	6.80235e-22	4.56006e-21
ENSG00000055163	CYFIP2	1.64549	1.04441e-47	2.80175e-46
ENSG00000055208	TAB2	0.341895	4.18604e-31	4.76579e-30
ENSG00000055211	GINM1	-0.247822	4.08516e-07	1.00002e-06
ENSG00000055332	EIF2AK2	-0.173593	0.0481319	0.0661071
ENSG00000055483	USP36	0.267071	1.50109e-08	4.14822e-08
ENSG00000055609	KMT2C	0.366968	2.14722e-12	7.92671e-12
ENSG00000055732	MCOLN3	-0.109063	0.204941	0.249665
ENSG00000055917	PUM2	-0.0409905	0.354793	0.408225
ENSG00000055950	MRPL43	-0.0481185	0.258095	0.30684
ENSG00000056050	HPF1	0.0428395	0.526457	0.577232
ENSG00000056097	ZFR	0.36906	5.96346e-10	1.84638e-09
ENSG00000056277	ZNF280C	-0.537271	0.000153117	0.000290645
ENSG00000056558	TRAF1	-0.117392	0.542202	0.592371
ENSG00000056586	RC3H2	0.0447321	0.293522	0.344594
ENSG00000056736	IL17RB	-0.310278	0.0276066	0.0394423
ENSG00000056972	TRAF3IP2	0.0325317	0.465084	0.518512
ENSG00000057019	DCBLD2	-0.135491	0.0036152	0.00586149
ENSG00000057149	SERPINB3	-0.200418	0.163366	0.203016
ENSG00000057252	SOAT1	-0.468047	3.47957e-10	1.09672e-09
ENSG00000057294	PKP2	0.296105	3.56854e-07	8.78384e-07
ENSG00000057608	GDI2	-0.0553956	0.23336	0.280666
ENSG00000057657	PRDM1	0.89096	2.9266e-33	3.77163e-32
ENSG00000057663	ATG5	0.280905	7.55349e-12	2.68114e-11
ENSG00000057704	TMCC3	-0.220528	0.00399437	0.00643675
ENSG00000057757	PITHD1	-0.243302	0.000210958	0.000395667
ENSG00000057935	MTA3	-0.532694	2.4405e-08	6.62216e-08
ENSG00000058056	USP13	-1.03485	1.17424e-32	1.46648e-31
ENSG00000058063	ATP11B	-0.0101628	0.778798	0.809158
ENSG00000058085	LAMC2	-1.55503	1.6529e-116	4.15518e-114
ENSG00000058091	CDK14	-1.15687	2.12661e-40	3.93184e-39
ENSG00000058262	SEC61A1	0.844384	1.22932e-34	1.73238e-33
ENSG00000058272	PPP1R12A	0.284893	7.9648e-10	2.43841e-09
ENSG00000058335	RASGRF1	-1.91624	5.09148e-09	1.4617e-08
ENSG00000058453	CROCC	-0.557614	1.23459e-12	4.62666e-12
ENSG00000058600	POLR3E	0.098411	0.0240082	0.0346025
ENSG00000058668	ATP2B4	0.0512171	0.414823	0.468713
ENSG00000058673	ZC3H11A	-0.16748	0.000563083	0.00100806
ENSG00000058729	RIOK2	0.529593	2.69004e-18	1.46036e-17
ENSG00000058799	YIPF1	0.474417	2.10402e-14	8.84631e-14
ENSG00000058804	NDC1	-0.725286	5.62093e-19	3.18922e-18
ENSG00000059122	FLYWCH1	-0.0504934	0.621176	0.666734
ENSG00000059145	UNKL	-0.367373	0.000247483	0.000461009
ENSG00000059378	PARP12	0.0475176	0.431372	0.485617
ENSG00000059573	ALDH18A1	0.0379018	0.507652	0.559526
ENSG00000059588	TARBP1	-0.240685	0.0187538	0.0274611
ENSG00000059691	GATB	0.256462	4.05467e-06	9.05778e-06
ENSG00000059728	MXD1	1.56766	2.15631e-71	1.37177e-69
ENSG00000059758	CDK17	0.254979	4.49555e-08	1.19284e-07
ENSG00000059769	DNAJC25	1.6694	5.19689e-56	1.92854e-54
ENSG00000059804	SLC2A3	-0.984013	5.48115e-19	3.11331e-18
ENSG00000059915	PSD	-0.0661185	0.794431	0.822451
ENSG00000060069	CTDP1	-0.0367287	0.672055	0.712658
ENSG00000060138	YBX3	-0.43733	1.38806e-46	3.48941e-45
ENSG00000060140	STYK1	0.819632	2.02862e-08	5.53149e-08
ENSG00000060237	WNK1	0.107347	0.0492832	0.0675731
ENSG00000060339	CCAR1	0.266987	8.09928e-17	4.00747e-16
ENSG00000060491	OGFR	-0.333628	1.49301e-05	3.148e-05
ENSG00000060558	GNA15	0.0520766	0.308898	0.360662
ENSG00000060642	PIGV	-0.567317	1.18436e-19	6.99489e-19
ENSG00000060656	PTPRU	-0.883519	1.93956e-33	2.53821e-32
ENSG00000060688	SNRNP40	0.0567991	0.315422	0.367453
ENSG00000060749	QSER1	-0.078678	0.0988395	0.128077
ENSG00000060762	MPC1	1.48716	1.0951e-62	5.06477e-61
ENSG00000060971	ACAA1	0.459573	6.0763e-12	2.17264e-11
ENSG00000060982	BCAT1	-0.340438	6.93209e-05	0.000137094
ENSG00000061273	HDAC7	-0.687363	6.72617e-14	2.73786e-13
ENSG00000061656	SPAG4	0.13042	0.38297	0.437255
ENSG00000061676	NCKAP1	-0.024965	0.600179	0.647811
ENSG00000061794	MRPS35	-0.424195	2.08821e-08	5.691e-08
ENSG00000061918	GUCY1B1	0.176561	0.21083	0.256179
ENSG00000061936	SFSWAP	0.392515	7.4766e-10	2.29526e-09
ENSG00000061938	TNK2	-0.625612	1.14623e-28	1.15333e-27
ENSG00000061987	MON2	0.496011	4.33223e-12	1.56809e-11
ENSG00000062038	CDH3	-1.16278	1.41667e-139	7.36009e-137
ENSG00000062194	GPBP1	0.705339	1.54472e-93	1.98976e-91
ENSG00000062282	DGAT2	0.91592	8.21731e-29	8.33279e-28
ENSG00000062370	ZNF112	-0.199073	0.0982882	0.127416
ENSG00000062485	CS	-0.0229004	0.616364	0.662298
ENSG00000062582	MRPS24	-0.245508	0.349452	0.402673
ENSG00000062598	ELMO2	0.363191	7.70885e-13	2.93335e-12
ENSG00000062650	WAPL	0.175748	2.02418e-08	5.52037e-08
ENSG00000062716	VMP1	0.679275	7.76338e-32	9.18057e-31
ENSG00000062725	APPBP2	0.460368	1.91501e-24	1.50137e-23
ENSG00000062822	POLD1	-1.99555	2.03288e-81	1.81054e-79
ENSG00000063046	EIF4B	-0.597492	6.93158e-12	2.46713e-11
ENSG00000063169	BICRA	-0.491679	3.15542e-07	7.80517e-07
ENSG00000063176	SPHK2	-0.0965205	0.257961	0.306762
ENSG00000063177	RPL18	-0.437043	2.61862e-20	1.61065e-19
ENSG00000063180	CA11	-1.60394	1.65773e-44	3.77188e-43
ENSG00000063241	ISOC2	-0.314989	3.94627e-07	9.68303e-07
ENSG00000063244	U2AF2	0.0204769	0.748983	0.782993
ENSG00000063245	EPN1	0.194122	0.0456608	0.0628739
ENSG00000063322	MED29	-0.168892	0.000208828	0.000391814
ENSG00000063438	AHRR	1.22879	1.76613e-11	6.09541e-11
ENSG00000063587	ZNF275	-0.28669	0.00016445	0.000311397
ENSG00000063601	MTMR1	-1.09846	1.48557e-32	1.84201e-31
ENSG00000063660	GPC1	0.174472	0.0341294	0.0480178
ENSG00000063761	ADCK1	-0.634374	1.6643e-08	4.58057e-08
ENSG00000063854	HAGH	0.0482052	0.316466	0.368537
ENSG00000063978	RNF4	0.282938	3.43742e-13	1.33572e-12
ENSG00000064012	CASP8	0.396187	1.00498e-10	3.28654e-10
ENSG00000064042	LIMCH1	0.652057	1.15039e-11	4.03101e-11
ENSG00000064102	INTS13	0.385767	3.8824e-17	1.96273e-16
ENSG00000064115	TM7SF3	-0.392467	5.06124e-12	1.82013e-11
ENSG00000064195	DLX3	-0.294456	0.0126614	0.019008
ENSG00000064199	SPA17	0.271868	0.000622513	0.0011081
ENSG00000064225	ST3GAL6	-0.578899	0.00456431	0.00729036
ENSG00000064270	ATP2C2	0.0976903	0.285142	0.335742
ENSG00000064300	NGFR	-0.214746	0.486558	0.539366
ENSG00000064309	CDON	1.16677	5.31237e-09	1.52287e-08
ENSG00000064313	TAF2	0.499637	1.75063e-16	8.47371e-16
ENSG00000064393	HIPK2	-0.0731194	0.389232	0.443301
ENSG00000064419	TNPO3	0.120829	0.00080268	0.0014133
ENSG00000064489	BORCS8-MEF2B	0.637833	0.00360728	0.00584925
ENSG00000064490	RFXANK	-0.348137	4.72913e-11	1.58376e-10
ENSG00000064545	TMEM161A	-0.309114	2.96976e-05	6.08379e-05
ENSG00000064547	LPAR2	-0.774163	8.21552e-27	7.35058e-26
ENSG00000064601	CTSA	0.651005	5.11053e-41	9.7375e-40
ENSG00000064607	SUGP2	0.317222	2.65066e-09	7.78467e-09
ENSG00000064651	SLC12A2	-0.00611081	0.935615	0.945933
ENSG00000064652	SNX24	0.743337	4.84107e-25	3.92984e-24
ENSG00000064655	EYA2	-1.06309	1.81951e-30	2.00416e-29
ENSG00000064666	CNN2	-0.239946	7.20362e-11	2.37721e-10
ENSG00000064687	ABCA7	0.429668	6.91117e-07	1.66026e-06
ENSG00000064703	DDX20	0.135209	0.044923	0.0619291
ENSG00000064726	BTBD1	-0.314904	3.31088e-14	1.37683e-13
ENSG00000064763	FAR2	-1.51457	1.49853e-22	1.04736e-21
ENSG00000064886	CHI3L2	-0.124834	0.628228	0.67333
ENSG00000064932	SBNO2	-0.483184	1.1928e-10	3.88201e-10
ENSG00000064933	PMS1	0.338041	1.20795e-07	3.09554e-07
ENSG00000064961	HMG20B	-0.708736	4.50497e-34	6.13227e-33
ENSG00000064989	CALCRL	-2.11115	2.26676e-25	1.86338e-24
ENSG00000064995	TAF11	0.503564	1.71203e-17	8.8621e-17
ENSG00000064999	ANKS1A	0.106448	0.00693802	0.0108082
ENSG00000065000	AP3D1	-0.0508566	0.0784837	0.103665
ENSG00000065029	ZNF76	-0.262565	0.000912272	0.00159527
ENSG00000065054	SLC9A3R2	0.537994	1.03388e-10	3.37681e-10
ENSG00000065057	NTHL1	-0.348558	9.94588e-08	2.56523e-07
ENSG00000065060	UHRF1BP1	0.114181	0.0843051	0.110549
ENSG00000065135	GNAI3	0.351056	2.15874e-13	8.49219e-13
ENSG00000065150	IPO5	-0.738446	1.90646e-31	2.20758e-30
ENSG00000065154	OAT	-0.460835	1.21016e-19	7.14182e-19
ENSG00000065183	WDR3	-0.333027	3.75204e-11	1.26716e-10
ENSG00000065243	PKN2	0.0871759	0.0280978	0.0400964
ENSG00000065268	WDR18	-0.585448	8.70993e-08	2.25541e-07
ENSG00000065308	TRAM2	0.162572	0.00720285	0.0112006
ENSG00000065320	NTN1	-0.147634	0.382797	0.437089
ENSG00000065328	MCM10	-5.73193	9.4908e-23	6.71769e-22
ENSG00000065357	DGKA	-0.85673	2.98166e-27	2.73849e-26
ENSG00000065361	ERBB3	-0.1307	0.198123	0.242211
ENSG00000065427	KARS	-0.0879285	0.00245613	0.00407031
ENSG00000065457	ADAT1	-0.423203	1.86635e-09	5.5471e-09
ENSG00000065485	PDIA5	-0.349802	3.94653e-10	1.23739e-09
ENSG00000065491	TBC1D22B	0.389524	7.95586e-11	2.61824e-10
ENSG00000065518	NDUFB4	-0.232471	2.49948e-07	6.23111e-07
ENSG00000065526	SPEN	-0.125916	0.00189458	0.00318131
ENSG00000065534	MYLK	-0.654722	4.91838e-12	1.77203e-11
ENSG00000065548	ZC3H15	0.41531	4.95796e-21	3.17872e-20
ENSG00000065559	MAP2K4	0.0584862	0.153592	0.192
ENSG00000065600	TMEM206	0.536323	2.85771e-08	7.70593e-08
ENSG00000065613	SLK	0.451508	9.70374e-23	6.86218e-22
ENSG00000065615	CYB5R4	0.485012	1.35951e-15	6.18849e-15
ENSG00000065618	COL17A1	-1.24425	3.29465e-115	7.90006e-113
ENSG00000065621	GSTO2	-0.6219	9.38677e-16	4.3336e-15
ENSG00000065665	SEC61A2	1.4828	1.1896e-28	1.19389e-27
ENSG00000065675	PRKCQ	-0.437136	4.57664e-07	1.11578e-06
ENSG00000065717	TLE2	-1.86073	1.08034e-38	1.82231e-37
ENSG00000065802	ASB1	0.919212	4.46701e-34	6.08591e-33
ENSG00000065809	FAM107B	0.334487	1.07209e-05	2.2915e-05
ENSG00000065833	ME1	0.320008	2.28076e-06	5.22533e-06
ENSG00000065882	TBC1D1	-0.791181	2.23837e-28	2.20805e-27
ENSG00000065883	CDK13	0.319276	5.10251e-12	1.8337e-11
ENSG00000065911	MTHFD2	0.100787	0.133434	0.168834
ENSG00000065923	SLC9A7	-0.0202787	0.732292	0.767604
ENSG00000065970	FOXJ2	0.213597	4.34556e-05	8.76082e-05
ENSG00000065978	YBX1	0.453396	1.07684e-22	7.59098e-22
ENSG00000065989	PDE4A	-0.572287	0.00019644	0.000369684
ENSG00000066027	PPP2R5A	0.293626	2.72558e-09	7.99566e-09
ENSG00000066044	ELAVL1	-0.00631679	0.904081	0.9184
ENSG00000066084	DIP2B	-0.384788	1.23607e-10	4.02033e-10
ENSG00000066117	SMARCD1	-0.146975	0.000520947	0.000935856
ENSG00000066135	KDM4A	-0.265268	5.74398e-10	1.78054e-09
ENSG00000066136	NFYC	0.251083	1.89285e-06	4.37261e-06
ENSG00000066230	SLC9A3	-0.332157	0.112554	0.144431
ENSG00000066279	ASPM	-1.69154	5.71439e-09	1.63301e-08
ENSG00000066322	ELOVL1	0.426543	3.88196e-31	4.42606e-30
ENSG00000066379	ZNRD1	-0.513777	1.7617e-09	5.24717e-09
ENSG00000066422	ZBTB11	0.665053	3.3577e-15	1.49055e-14
ENSG00000066427	ATXN3	0.304322	7.22021e-08	1.88279e-07
ENSG00000066455	GOLGA5	0.855265	2.731e-42	5.52081e-41
ENSG00000066468	FGFR2	-0.446033	1.02527e-21	6.8086e-21
ENSG00000066557	LRRC40	-0.12445	0.127438	0.161899
ENSG00000066583	ISOC1	0.304292	6.47928e-06	1.41834e-05
ENSG00000066629	EML1	1.53881	1.62272e-33	2.13793e-32
ENSG00000066651	TRMT11	-0.480416	2.75527e-12	1.00901e-11
ENSG00000066654	THUMPD1	0.21398	0.000171791	0.000324865
ENSG00000066697	MSANTD3	0.00769964	0.893045	0.90861
ENSG00000066739	ATG2B	-0.00928668	0.87852	0.896583
ENSG00000066777	ARFGEF1	0.174713	1.63578e-05	3.43002e-05
ENSG00000066827	ZFAT	0.278127	0.000203431	0.000382102
ENSG00000066855	MTFR1	0.241257	2.71868e-07	6.75702e-07
ENSG00000066923	STAG3	-0.129949	0.617341	0.663075
ENSG00000066926	FECH	-0.505525	1.3247e-28	1.32691e-27
ENSG00000066933	MYO9A	0.593052	8.3263e-25	6.65847e-24
ENSG00000067048	DDX3Y	0.168061	0.00152894	0.00259954
ENSG00000067057	PFKP	-0.628036	8.28865e-60	3.55887e-58
ENSG00000067064	IDI1	0.0927331	0.314225	0.366169
ENSG00000067066	SP100	-0.71196	3.69321e-16	1.75228e-15
ENSG00000067082	KLF6	0.14561	0.112484	0.144354
ENSG00000067113	PLPP1	0.589245	1.56797e-12	5.83951e-12
ENSG00000067141	NEO1	0.177115	0.0222204	0.0321955
ENSG00000067167	TRAM1	0.572906	2.09908e-22	1.4547e-21
ENSG00000067177	PHKA1	-0.486457	4.61826e-16	2.17726e-15
ENSG00000067182	TNFRSF1A	-0.184031	2.47738e-05	5.11152e-05
ENSG00000067191	CACNB1	0.161779	0.107665	0.138683
ENSG00000067208	EVI5	0.316792	3.32695e-06	7.51149e-06
ENSG00000067221	STOML1	-0.671073	4.55015e-16	2.14645e-15
ENSG00000067225	PKM	0.244192	2.6391e-10	8.4065e-10
ENSG00000067248	DHX29	0.546986	4.48298e-35	6.4997e-34
ENSG00000067334	DNTTIP2	0.202532	1.76221e-05	3.68322e-05
ENSG00000067365	METTL22	0.668276	1.10922e-15	5.0848e-15
ENSG00000067369	TP53BP1	-0.203315	7.21994e-05	0.000142533
ENSG00000067533	RRP15	0.0222229	0.76295	0.79528
ENSG00000067560	RHOA	0.170583	8.20733e-06	1.77518e-05
ENSG00000067596	DHX8	-0.269103	4.57177e-06	1.01634e-05
ENSG00000067601	PMS2P4	-0.0203461	0.924356	0.936189
ENSG00000067606	PRKCZ	0.0569108	0.21713	0.262911
ENSG00000067646	ZFY	0.420906	2.72042e-12	9.96484e-12
ENSG00000067704	IARS2	-0.30468	1.15505e-21	7.64115e-21
ENSG00000067715	SYT1	-0.154923	0.395364	0.449332
ENSG00000067829	IDH3G	0.219794	3.13423e-06	7.09516e-06
ENSG00000067836	ROGDI	-0.562407	3.35922e-09	9.77171e-09
ENSG00000067900	ROCK1	0.138081	0.000114111	0.000220116
ENSG00000067955	CBFB	-0.181506	1.63563e-05	3.43002e-05
ENSG00000067992	PDK3	-0.0266002	0.825792	0.850647
ENSG00000068001	HYAL2	-0.833486	7.39125e-18	3.91571e-17
ENSG00000068024	HDAC4	-0.206594	0.0231094	0.0333842
ENSG00000068028	RASSF1	1.10005	1.02369e-19	6.07355e-19
ENSG00000068078	FGFR3	-1.18555	5.63488e-06	1.24012e-05
ENSG00000068079	IFI35	-1.37061	2.82901e-23	2.06428e-22
ENSG00000068097	HEATR6	-0.238601	0.000211967	0.000397368
ENSG00000068120	COASY	-0.130577	0.00640173	0.0100188
ENSG00000068137	PLEKHH3	-0.428203	4.91011e-05	9.85182e-05
ENSG00000068305	MEF2A	0.0904686	0.0382494	0.0533377
ENSG00000068308	OTUD5	0.0608034	0.217307	0.263085
ENSG00000068323	TFE3	0.26772	2.7477e-07	6.82698e-07
ENSG00000068354	TBC1D25	-0.26908	3.22544e-06	7.29103e-06
ENSG00000068366	ACSL4	-0.284826	7.53779e-10	2.31268e-09
ENSG00000068383	INPP5A	0.13559	0.0574474	0.0778317
ENSG00000068394	GPKOW	0.18093	0.001443	0.00246175
ENSG00000068400	GRIPAP1	0.00123748	0.980617	0.984026
ENSG00000068438	FTSJ1	-0.127106	0.00376837	0.00609399
ENSG00000068489	PRR11	-1.6235	4.68951e-13	1.80604e-12
ENSG00000068650	ATP11A	-0.192435	0.000347899	0.000637849
ENSG00000068654	POLR1A	-0.144261	0.000542142	0.000972026
ENSG00000068697	LAPTM4A	0.477183	5.92821e-59	2.45737e-57
ENSG00000068724	TTC7A	-0.555925	1.41471e-31	1.65166e-30
ENSG00000068745	IP6K2	0.0613086	0.177283	0.218793
ENSG00000068784	SRBD1	0.0204204	0.743668	0.778221
ENSG00000068796	KIF2A	0.109125	0.0334872	0.0471696
ENSG00000068878	PSME4	0.144405	0.00106048	0.00184019
ENSG00000068885	IFT80	0.583912	1.15648e-20	7.26223e-20
ENSG00000068903	SIRT2	0.1384	0.00823095	0.0126904
ENSG00000068912	ERLEC1	0.773267	7.25415e-26	6.14474e-25
ENSG00000068971	PPP2R5B	0.0444229	0.474981	0.528148
ENSG00000069011	PITX1	0.737863	1.65282e-10	5.33019e-10
ENSG00000069020	MAST4	0.236831	2.16026e-08	5.88119e-08
ENSG00000069248	NUP133	-0.138044	0.0035713	0.00579393
ENSG00000069275	NUCKS1	-0.460879	1.93283e-58	7.92764e-57
ENSG00000069329	VPS35	-0.0909798	0.00332541	0.00541757
ENSG00000069345	DNAJA2	0.196182	1.26766e-08	3.52943e-08
ENSG00000069399	BCL3	-0.127983	0.0953162	0.123903
ENSG00000069424	KCNAB2	0.0142807	0.937996	0.947786
ENSG00000069482	GAL	0.694191	0.0239204	0.0344887
ENSG00000069493	CLEC2D	-0.0205964	0.926426	0.93792
ENSG00000069509	FUNDC1	-0.0220623	0.76712	0.798799
ENSG00000069667	RORA	-0.90948	0.000111884	0.000216006
ENSG00000069702	TGFBR3	1.62247	6.08243e-22	4.08976e-21
ENSG00000069812	HES2	-0.511982	4.64386e-33	5.90851e-32
ENSG00000069849	ATP1B3	-0.0612093	0.173098	0.214069
ENSG00000069869	NEDD4	0.494913	4.92007e-19	2.80176e-18
ENSG00000069943	PIGB	0.226632	0.000807271	0.00142059
ENSG00000069956	MAPK6	0.289389	7.01617e-10	2.15816e-09
ENSG00000069966	GNB5	0.181922	0.000120097	0.000231061
ENSG00000069974	RAB27A	-0.294741	0.000292011	0.000539572
ENSG00000069998	HDHD5	-0.455492	1.06845e-15	4.90368e-15
ENSG00000070010	UFD1	0.367265	1.2312e-14	5.2704e-14
ENSG00000070018	LRP6	-0.0127357	0.820835	0.845966
ENSG00000070047	PHRF1	-0.129873	0.0282006	0.040232
ENSG00000070061	ELP1	0.0797635	0.0388436	0.0540936
ENSG00000070081	NUCB2	1.44389	3.82395e-65	1.967e-63
ENSG00000070087	PFN2	-0.201374	0.000594881	0.00106219
ENSG00000070159	PTPN3	-0.351696	1.83688e-08	5.03599e-08
ENSG00000070190	DAPP1	0.651274	1.4633e-33	1.93115e-32
ENSG00000070214	SLC44A1	-0.600272	5.86027e-19	3.31898e-18
ENSG00000070269	TMEM260	-0.180462	0.00728749	0.0113266
ENSG00000070366	SMG6	0.130334	0.0243947	0.0351207
ENSG00000070367	EXOC5	-0.0958068	0.00978871	0.0149443
ENSG00000070371	CLTCL1	-0.220696	0.00768799	0.0119004
ENSG00000070404	FSTL3	-0.327382	1.71682e-06	3.98189e-06
ENSG00000070413	DGCR2	-0.251439	8.71446e-14	3.52605e-13
ENSG00000070423	RNF126	-0.71185	2.08422e-14	8.77014e-14
ENSG00000070444	MNT	0.162046	0.0106453	0.0161603
ENSG00000070476	ZXDC	0.190881	0.00141378	0.00241455
ENSG00000070495	JMJD6	1.56875	3.5604e-45	8.42069e-44
ENSG00000070501	POLB	0.365406	0.000172185	0.000325491
ENSG00000070526	ST6GALNAC1	-2.01965	2.64613e-20	1.62693e-19
ENSG00000070540	WIPI1	0.968126	9.15424e-31	1.02205e-29
ENSG00000070610	GBA2	0.272549	7.15049e-06	1.55762e-05
ENSG00000070614	NDST1	-0.201253	0.00101581	0.00176523
ENSG00000070669	ASNS	-0.308741	0.00025662	0.000476891
ENSG00000070718	AP3M2	0.196081	0.0070284	0.0109413
ENSG00000070729	CNGB1	1.83014	2.75421e-11	9.38504e-11
ENSG00000070731	ST6GALNAC2	-2.56571	1.71696e-41	3.34089e-40
ENSG00000070756	PABPC1	-0.693042	6.28846e-32	7.47612e-31
ENSG00000070759	TESK2	0.0174098	0.874225	0.892986
ENSG00000070761	CFAP20	0.268598	0.00219786	0.00366255
ENSG00000070770	CSNK2A2	0.200916	1.23416e-05	2.62208e-05
ENSG00000070778	PTPN21	-0.118516	0.0482574	0.066262
ENSG00000070785	EIF2B3	-0.281033	2.57679e-05	5.30961e-05
ENSG00000070814	TCOF1	-0.547394	1.14761e-23	8.5664e-23
ENSG00000070831	CDC42	0.141778	0.00129226	0.00221893
ENSG00000070882	OSBPL3	0.429327	5.70455e-14	2.33362e-13
ENSG00000070950	RAD18	-0.0656332	0.398777	0.45272
ENSG00000070961	ATP2B1	0.822943	1.75678e-36	2.6897e-35
ENSG00000071051	NCK2	-0.0251421	0.704948	0.743039
ENSG00000071054	MAP4K4	-0.314555	5.77037e-06	1.26883e-05
ENSG00000071073	MGAT4A	0.694925	1.7794e-21	1.16872e-20
ENSG00000071082	RPL31	-0.615266	3.14193e-26	2.70403e-25
ENSG00000071127	WDR1	0.0833358	0.0298576	0.0424329
ENSG00000071189	SNX13	0.0388879	0.351553	0.404922
ENSG00000071205	ARHGAP10	0.222567	8.76113e-07	2.09081e-06
ENSG00000071242	RPS6KA2	-0.359013	4.96129e-08	1.31129e-07
ENSG00000071243	ING3	0.359219	1.99937e-07	5.03265e-07
ENSG00000071246	VASH1	-2.02297	9.59834e-24	7.20615e-23
ENSG00000071282	LMCD1	4.02925	1.51053e-21	9.93798e-21
ENSG00000071462	BUD23	0.219056	2.46101e-07	6.13814e-07
ENSG00000071537	SEL1L	0.559717	5.54288e-15	2.42468e-14
ENSG00000071539	TRIP13	-0.754309	4.94082e-06	1.09464e-05
ENSG00000071553	ATP6AP1	0.392615	4.87394e-23	3.5007e-22
ENSG00000071564	TCF3	-0.754168	5.78257e-41	1.09911e-39
ENSG00000071575	TRIB2	0.756184	7.4612e-50	2.20247e-48
ENSG00000071626	DAZAP1	-0.0277559	0.780656	0.810883
ENSG00000071655	MBD3	-0.200216	0.0121184	0.018249
ENSG00000071794	HLTF	-0.568553	1.35678e-21	8.94153e-21
ENSG00000071859	FAM50A	0.797772	1.23548e-41	2.41609e-40
ENSG00000071889	FAM3A	-0.0782971	0.242864	0.290752
ENSG00000071894	CPSF1	-0.451448	8.54392e-19	4.78496e-18
ENSG00000071909	MYO3B	1.12998	1.26576e-05	2.68519e-05
ENSG00000071967	CYBRD1	-0.981591	3.51096e-27	3.20949e-26
ENSG00000071994	PDCD2	-0.590477	7.89557e-38	1.27921e-36
ENSG00000072041	SLC6A15	-0.977734	2.65062e-53	8.98098e-52
ENSG00000072042	RDH11	0.00638409	0.838921	0.862665
ENSG00000072062	PRKACA	0.24622	3.04805e-06	6.90407e-06
ENSG00000072071	ADGRL1	-1.39009	5.70646e-40	1.02585e-38
ENSG00000072110	ACTN1	-0.36048	3.08958e-20	1.89062e-19
ENSG00000072121	ZFYVE26	0.385567	1.73536e-16	8.40239e-16
ENSG00000072134	EPN2	-0.129085	0.0111755	0.0169157
ENSG00000072135	PTPN18	-0.817146	8.13674e-17	4.02473e-16
ENSG00000072195	SPEG	-0.654637	2.0806e-16	1.00211e-15
ENSG00000072201	LNX1	0.544432	3.233e-06	7.30707e-06
ENSG00000072210	ALDH3A2	0.0134053	0.861567	0.882355
ENSG00000072274	TFRC	2.04231	3.36271e-97	5.08846e-95
ENSG00000072310	SREBF1	-0.0689216	0.305211	0.356652
ENSG00000072364	AFF4	0.803793	2.11685e-75	1.50654e-73
ENSG00000072401	UBE2D1	-0.0919335	0.093928	0.122211
ENSG00000072415	MPP5	0.314731	1.95051e-11	6.72135e-11
ENSG00000072422	RHOBTB1	-0.862688	2.85913e-18	1.55107e-17
ENSG00000072501	SMC1A	-0.339657	4.06916e-15	1.79768e-14
ENSG00000072506	HSD17B10	0.373043	2.51247e-11	8.59133e-11
ENSG00000072518	MARK2	-0.157534	2.01135e-05	4.18487e-05
ENSG00000072571	HMMR	-1.12614	6.22244e-06	1.36461e-05
ENSG00000072609	CHFR	-0.427992	1.96979e-16	9.49914e-16
ENSG00000072657	TRHDE	-0.268851	0.00195218	0.00327414
ENSG00000072682	P4HA2	1.28549	1.83332e-66	9.78566e-65
ENSG00000072736	NFATC3	0.208075	0.000298838	0.000551533
ENSG00000072756	TRNT1	0.0274139	0.627409	0.672637
ENSG00000072778	ACADVL	-0.450776	1.4963e-29	1.5747e-28
ENSG00000072786	STK10	0.13127	0.00033179	0.000609604
ENSG00000072803	FBXW11	0.407756	2.1482e-33	2.79714e-32
ENSG00000072818	ACAP1	-0.202501	0.31795	0.370131
ENSG00000072832	CRMP1	-0.666926	5.37748e-08	1.41601e-07
ENSG00000072840	EVC	-0.875932	1.62648e-33	2.14108e-32
ENSG00000072849	DERL2	0.530801	7.11377e-12	2.52967e-11
ENSG00000072858	SIDT1	-0.289656	0.14195	0.178696
ENSG00000072864	NDE1	-0.0960814	0.108827	0.140102
ENSG00000072952	MRVI1	0.379041	0.143914	0.180978
ENSG00000072954	TMEM38A	0.509508	1.829e-08	5.01528e-08
ENSG00000072958	AP1M1	0.0180295	0.697641	0.736832
ENSG00000073008	PVR	0.826305	1.7088e-18	9.41776e-18
ENSG00000073050	XRCC1	-0.228548	0.000109245	0.000211174
ENSG00000073060	SCARB1	-0.976194	1.32653e-46	3.34552e-45
ENSG00000073067	CYP2W1	-1.5849	0.000111813	0.000215922
ENSG00000073111	MCM2	-1.86725	3.62606e-46	8.98503e-45
ENSG00000073150	PANX2	0.469091	0.0300305	0.0426668
ENSG00000073169	SELENOO	-1.01142	1.8365e-23	1.35657e-22
ENSG00000073282	TP63	-0.427491	2.73298e-41	5.27181e-40
ENSG00000073331	ALPK1	0.73989	3.02478e-20	1.85388e-19
ENSG00000073350	LLGL2	-0.0414997	0.539642	0.589905
ENSG00000073417	PDE8A	-0.59869	1.89406e-25	1.56692e-24
ENSG00000073464	CLCN4	-0.257995	0.0136576	0.0204033
ENSG00000073536	NLE1	-0.854712	4.07e-33	5.19108e-32
ENSG00000073578	SDHA	0.167124	1.54838e-05	3.25638e-05
ENSG00000073584	SMARCE1	-0.478027	1.85495e-13	7.33976e-13
ENSG00000073605	GSDMB	1.58856	3.62359e-31	4.1394e-30
ENSG00000073614	KDM5A	0.186723	9.44902e-08	2.44152e-07
ENSG00000073711	PPP2R3A	0.355976	3.68391e-13	1.42972e-12
ENSG00000073712	FERMT2	-0.180807	0.00941249	0.0144038
ENSG00000073737	DHRS9	-0.143104	0.330236	0.38271
ENSG00000073756	PTGS2	0.0524622	0.650919	0.693453
ENSG00000073792	IGF2BP2	-0.0154515	0.684469	0.72459
ENSG00000073803	MAP3K13	0.0338186	0.63652	0.680719
ENSG00000073849	ST6GAL1	-1.34743	1.03052e-22	7.27432e-22
ENSG00000073905	VDAC1P1	0.0535828	0.792269	0.820685
ENSG00000073921	PICALM	0.113832	0.00219322	0.0036556
ENSG00000073969	NSF	0.905922	5.54499e-79	4.52483e-77
ENSG00000074054	CLASP1	-0.177058	0.000740981	0.00130851
ENSG00000074071	MRPS34	-0.122385	0.104309	0.134683
ENSG00000074181	NOTCH3	-0.448806	4.93199e-08	1.30377e-07
ENSG00000074201	CLNS1A	-1.03775	1.65317e-23	1.22405e-22
ENSG00000074211	PPP2R2C	-0.712825	0.0735339	0.0976484
ENSG00000074219	TEAD2	-0.593373	8.36406e-08	2.17089e-07
ENSG00000074266	EED	-0.0180594	0.755109	0.78834
ENSG00000074319	TSG101	0.201252	5.62687e-05	0.000112206
ENSG00000074356	NCBP3	0.0260806	0.661834	0.703351
ENSG00000074370	ATP2A3	0.498722	0.19634	0.240238
ENSG00000074410	CA12	-1.30936	7.31628e-32	8.66501e-31
ENSG00000074416	MGLL	0.497814	1.73752e-13	6.89611e-13
ENSG00000074527	NTN4	-0.41043	4.90799e-07	1.19338e-06
ENSG00000074582	BCS1L	0.0374999	0.490833	0.543641
ENSG00000074590	NUAK1	-0.678277	2.48128e-19	1.44034e-18
ENSG00000074603	DPP8	0.411095	9.68585e-20	5.75758e-19
ENSG00000074621	SLC24A1	-0.398449	6.48419e-06	1.41922e-05
ENSG00000074657	ZNF532	-0.26372	7.08141e-12	2.51873e-11
ENSG00000074695	LMAN1	0.783523	8.91288e-24	6.69476e-23
ENSG00000074696	HACD3	-0.447366	2.92806e-33	3.77163e-32
ENSG00000074755	ZZEF1	0.156643	3.35865e-06	7.57897e-06
ENSG00000074800	ENO1	0.525889	3.82022e-16	1.80924e-15
ENSG00000074842	MYDGF	0.987726	9.18425e-18	4.83927e-17
ENSG00000074855	ANO8	-0.684191	2.96373e-16	1.41435e-15
ENSG00000074935	TUBE1	0.411334	2.16608e-07	5.43211e-07
ENSG00000074964	ARHGEF10L	-0.904601	4.97232e-25	4.03218e-24
ENSG00000074966	TXK	-2.4588	1.18022e-08	3.29304e-08
ENSG00000075073	TACR2	0.596564	0.0844231	0.110684
ENSG00000075089	ACTR6	-0.175572	0.00213838	0.00357031
ENSG00000075131	TIPIN	0.229174	0.0188177	0.0275443
ENSG00000075142	SRI	-0.963435	2.79085e-69	1.65392e-67
ENSG00000075151	EIF4G3	0.122534	0.00356979	0.00579208
ENSG00000075188	NUP37	-0.214422	0.000809788	0.00142469
ENSG00000075213	SEMA3A	-2.01698	1.03496e-45	2.48934e-44
ENSG00000075218	GTSE1	-1.16737	0.00172298	0.00291221
ENSG00000075223	SEMA3C	0.206357	1.09577e-05	2.34114e-05
ENSG00000075234	TTC38	-0.336698	5.48836e-07	1.33014e-06
ENSG00000075239	ACAT1	-0.341168	8.13216e-13	3.0884e-12
ENSG00000075240	GRAMD4	-0.508845	1.67035e-13	6.64135e-13
ENSG00000075275	CELSR1	-0.481921	3.71723e-10	1.16785e-09
ENSG00000075292	ZNF638	0.457061	2.4669e-26	2.15039e-25
ENSG00000075303	SLC25A40	-0.465646	2.12341e-08	5.7839e-08
ENSG00000075336	TIMM21	0.596215	3.72605e-19	2.14375e-18
ENSG00000075391	RASAL2	-0.00642511	0.935584	0.945933
ENSG00000075399	VPS9D1	-0.375837	2.24615e-06	5.15135e-06
ENSG00000075407	ZNF37A	0.145329	0.0663809	0.0889913
ENSG00000075413	MARK3	0.0518524	0.113708	0.14578
ENSG00000075415	SLC25A3	-0.211385	2.67204e-06	6.08599e-06
ENSG00000075420	FNDC3B	0.338266	8.85574e-08	2.29202e-07
ENSG00000075426	FOSL2	0.107878	0.00300925	0.00493269
ENSG00000075461	CACNG4	-3.88389	9.40439e-11	3.08064e-10
ENSG00000075539	FRYL	-0.321084	3.48883e-06	7.85453e-06
ENSG00000075568	TMEM131	-0.266616	9.8246e-07	2.33745e-06
ENSG00000075618	FSCN1	0.0468405	0.676434	0.71696
ENSG00000075624	ACTB	-0.948895	4.0423e-29	4.17027e-28
ENSG00000075643	MOCOS	0.0699003	0.427764	0.481972
ENSG00000075651	PLD1	0.162031	0.0213872	0.0310575
ENSG00000075673	ATP12A	2.10195	1.58599e-12	5.90523e-12
ENSG00000075702	WDR62	0.289288	0.18054	0.222407
ENSG00000075711	DLG1	0.494357	7.1047e-33	8.93736e-32
ENSG00000075785	RAB7A	0.285232	0.000433263	0.000785304
ENSG00000075790	BCAP29	-0.0715201	0.0932649	0.121388
ENSG00000075826	SEC31B	1.4989	7.10928e-20	4.25846e-19
ENSG00000075856	SART3	0.253634	6.59615e-13	2.51918e-12
ENSG00000075914	EXOSC7	-0.0848383	0.140168	0.176666
ENSG00000075945	KIFAP3	0.593038	2.61796e-25	2.1453e-24
ENSG00000075975	MKRN2	0.46311	7.23458e-12	2.57087e-11
ENSG00000076003	MCM6	-2.9613	1.1724e-74	8.08538e-73
ENSG00000076043	REXO2	0.619246	2.0695e-29	2.16769e-28
ENSG00000076053	RBM7	0.390095	1.48992e-06	3.48312e-06
ENSG00000076067	RBMS2	0.406218	1.77829e-12	6.59444e-12
ENSG00000076108	BAZ2A	0.299953	1.80849e-13	7.16137e-13
ENSG00000076201	PTPN23	0.231566	9.97919e-06	2.13765e-05
ENSG00000076242	MLH1	-0.0367088	0.501481	0.553704
ENSG00000076248	UNG	-1.30572	1.8371e-77	1.4105e-75
ENSG00000076258	FMO4	-0.0174374	0.912861	0.926232
ENSG00000076321	KLHL20	0.200742	0.00202825	0.00339625
ENSG00000076351	SLC46A1	0.150205	0.0734127	0.0975208
ENSG00000076356	PLXNA2	0.107008	0.14252	0.17937
ENSG00000076382	SPAG5	-0.879273	0.000578079	0.00103408
ENSG00000076513	ANKRD13A	0.436802	1.80611e-12	6.69443e-12
ENSG00000076554	TPD52	0.806989	1.90904e-22	1.32832e-21
ENSG00000076555	ACACB	-0.0654163	0.488036	0.540851
ENSG00000076604	TRAF4	0.224247	4.15991e-08	1.1068e-07
ENSG00000076641	PAG1	1.21988	5.24983e-15	2.30036e-14
ENSG00000076650	GPATCH1	0.0591484	0.418989	0.473043
ENSG00000076685	NT5C2	0.455911	6.42607e-19	3.62362e-18
ENSG00000076706	MCAM	-0.124908	0.444766	0.498858
ENSG00000076716	GPC4	-1.48152	2.2513e-20	1.39186e-19
ENSG00000076770	MBNL3	-0.337179	0.00840578	0.0129433
ENSG00000076826	CAMSAP3	0.188956	0.069014	0.0921988
ENSG00000076864	RAP1GAP	0.517504	4.24664e-08	1.12853e-07
ENSG00000076924	XAB2	-0.334553	1.26014e-12	4.72016e-12
ENSG00000076928	ARHGEF1	-0.955533	3.08086e-38	5.07057e-37
ENSG00000076944	STXBP2	0.148007	0.00102281	0.00177681
ENSG00000076984	MAP2K7	-0.0353378	0.599162	0.646803
ENSG00000077044	DGKD	0.194705	0.00233732	0.00388456
ENSG00000077063	CTTNBP2	-0.0533535	0.563803	0.613391
ENSG00000077097	TOP2B	-0.344709	7.16102e-14	2.91034e-13
ENSG00000077147	TM9SF3	0.014143	0.637995	0.681969
ENSG00000077150	NFKB2	0.475318	3.38912e-33	4.34398e-32
ENSG00000077152	UBE2T	-0.743338	5.31632e-08	1.40038e-07
ENSG00000077157	PPP1R12B	-0.0806808	0.323302	0.375371
ENSG00000077232	DNAJC10	0.180115	0.00877837	0.0134745
ENSG00000077235	GTF3C1	0.024815	0.486366	0.539192
ENSG00000077238	IL4R	-0.489992	1.25074e-26	1.11014e-25
ENSG00000077254	USP33	0.0155791	0.767373	0.799003
ENSG00000077312	SNRPA	-0.534089	4.3691e-27	3.97994e-26
ENSG00000077348	EXOSC5	-0.637751	2.50661e-18	1.36411e-17
ENSG00000077380	DYNC1I2	-0.305673	1.72677e-17	8.93244e-17
ENSG00000077454	LRCH4	0.124908	0.261328	0.310258
ENSG00000077458	FAM76B	0.614981	1.53522e-17	7.97332e-17
ENSG00000077463	SIRT6	-0.0161871	0.857808	0.879129
ENSG00000077514	POLD3	-0.355719	2.48199e-08	6.72938e-08
ENSG00000077549	CAPZB	-0.0205786	0.657238	0.69942
ENSG00000077585	GPR137B	-1.06093	1.10878e-35	1.64899e-34
ENSG00000077684	JADE1	0.562192	2.11193e-10	6.76042e-10
ENSG00000077713	SLC25A43	-0.0434823	0.398514	0.452483
ENSG00000077721	UBE2A	0.438275	2.55402e-13	1.00042e-12
ENSG00000077942	FBLN1	-1.42678	6.78276e-72	4.38656e-70
ENSG00000078018	MAP2	1.12752	8.55839e-49	2.42529e-47
ENSG00000078043	PIAS2	0.210845	0.000861182	0.00150949
ENSG00000078061	ARAF	-0.00651637	0.85355	0.875399
ENSG00000078070	MCCC1	-0.15782	0.00662208	0.0103439
ENSG00000078081	LAMP3	1.12328	0.00114478	0.00197942
ENSG00000078098	FAP	-0.431237	1.50133e-05	3.16513e-05
ENSG00000078114	NEBL	1.06324	9.87057e-14	3.98041e-13
ENSG00000078124	ACER3	0.198667	0.000242082	0.000451326
ENSG00000078140	UBE2K	0.306705	1.00377e-08	2.8138e-08
ENSG00000078142	PIK3C3	-0.141167	0.0138334	0.020658
ENSG00000078177	N4BP2	-0.688482	5.56404e-10	1.72579e-09
ENSG00000078237	TIGAR	0.804207	7.42471e-31	8.37348e-30
ENSG00000078246	TULP3	0.61489	1.7311e-16	8.38437e-16
ENSG00000078269	SYNJ2	0.145452	0.134954	0.170577
ENSG00000078304	PPP2R5C	0.0971787	0.0203239	0.0296184
ENSG00000078319	PMS2P1	-0.111527	0.32142	0.373575
ENSG00000078369	GNB1	0.276321	1.11955e-13	4.50771e-13
ENSG00000078399	HOXA9	-0.344975	1.4005e-08	3.88471e-08
ENSG00000078401	EDN1	1.15641	3.25045e-12	1.18534e-11
ENSG00000078403	MLLT10	0.0648841	0.133898	0.169366
ENSG00000078487	ZCWPW1	-0.186358	0.252216	0.300622
ENSG00000078618	NRDC	0.582846	4.70398e-87	5.02166e-85
ENSG00000078668	VDAC3	-0.0807521	0.0693929	0.0926308
ENSG00000078674	PCM1	0.497603	1.43044e-41	2.79033e-40
ENSG00000078687	TNRC6C	0.240862	0.128609	0.163219
ENSG00000078699	CBFA2T2	0.0806723	0.0588073	0.0795565
ENSG00000078747	ITCH	-0.223885	1.34198e-05	2.83839e-05
ENSG00000078804	TP53INP2	2.46209	7.39402e-94	9.84984e-92
ENSG00000078808	SDF4	0.30918	1.48366e-08	4.10298e-08
ENSG00000078814	MYH7B	0.732168	0.00944113	0.0144434
ENSG00000078900	TP73	-0.977937	1.03385e-21	6.86271e-21
ENSG00000078902	TOLLIP	0.00427282	0.948412	0.957256
ENSG00000078967	UBE2D4	0.269855	0.00269638	0.00444671
ENSG00000079134	THOC1	0.172572	0.00608205	0.00954439
ENSG00000079150	FKBP7	-0.749411	7.81772e-08	2.03451e-07
ENSG00000079156	OSBPL6	0.388604	2.38682e-11	8.17605e-11
ENSG00000079215	SLC1A3	-0.954946	1.45592e-14	6.21358e-14
ENSG00000079246	XRCC5	0.00686981	0.900024	0.914935
ENSG00000079257	LXN	-0.646252	2.27621e-06	5.21568e-06
ENSG00000079277	MKNK1	0.823135	7.43196e-40	1.3299e-38
ENSG00000079313	REXO1	-0.398697	7.19646e-07	1.72586e-06
ENSG00000079332	SAR1A	0.407053	4.68249e-12	1.69056e-11
ENSG00000079335	CDC14A	-0.723567	1.03343e-09	3.13551e-09
ENSG00000079337	RAPGEF3	-0.851472	9.91633e-08	2.55803e-07
ENSG00000079385	CEACAM1	-2.22645	2.73634e-22	1.88128e-21
ENSG00000079387	SENP1	-0.114601	0.0285919	0.040738
ENSG00000079393	DUSP13	-1.52924	3.2115e-07	7.93632e-07
ENSG00000079432	CIC	-0.185545	0.0117008	0.0176628
ENSG00000079435	LIPE	0.237622	0.00521368	0.00825482
ENSG00000079459	FDFT1	-0.262513	5.37045e-07	1.30238e-06
ENSG00000079462	PAFAH1B3	-0.45229	2.35917e-08	6.40817e-08
ENSG00000079482	OPHN1	0.524865	7.91984e-11	2.60804e-10
ENSG00000079616	KIF22	-0.975431	8.20728e-13	3.11541e-12
ENSG00000079691	CARMIL1	-0.335164	1.82747e-08	5.01196e-08
ENSG00000079739	PGM1	-0.0937586	0.0039129	0.00631135
ENSG00000079785	DDX1	0.0044186	0.873291	0.892239
ENSG00000079805	DNM2	0.0203904	0.6029	0.650162
ENSG00000079819	EPB41L2	0.137279	0.0435742	0.0602134
ENSG00000079931	MOXD1	-0.224418	0.1096	0.141036
ENSG00000079950	STX7	0.11761	0.0527946	0.0720162
ENSG00000079974	RABL2B	-0.380931	7.07559e-09	2.00802e-08
ENSG00000079999	KEAP1	-0.27638	2.8339e-08	7.64835e-08
ENSG00000080031	PTPRH	0.908196	3.04646e-15	1.35547e-14
ENSG00000080189	SLC35C2	-0.434217	1.97521e-13	7.78594e-13
ENSG00000080200	CRYBG3	0.435868	1.08301e-18	6.03279e-18
ENSG00000080298	RFX3	0.714119	1.52489e-22	1.0653e-21
ENSG00000080345	RIF1	-0.0951291	0.0560383	0.0760879
ENSG00000080371	RAB21	0.377581	1.77824e-07	4.49127e-07
ENSG00000080503	SMARCA2	-0.358337	6.4478e-10	1.98804e-09
ENSG00000080546	SESN1	0.162006	0.000769488	0.00135701
ENSG00000080561	MID2	0.217243	0.0146228	0.0217555
ENSG00000080603	SRCAP	-0.445938	4.62178e-07	1.1266e-06
ENSG00000080608	PUM3	-0.368128	2.28678e-12	8.43192e-12
ENSG00000080802	CNOT4	0.229826	0.000364477	0.000666206
ENSG00000080815	PSEN1	0.227052	5.77136e-14	2.35972e-13
ENSG00000080819	CPOX	-0.12417	0.00477339	0.00760328
ENSG00000080822	CLDND1	0.0966941	0.0332168	0.0468226
ENSG00000080823	MOK	-0.275838	4.34595e-06	9.6752e-06
ENSG00000080824	HSP90AA1	-0.0585644	0.132121	0.167377
ENSG00000080839	RBL1	-0.913116	1.32022e-25	1.10214e-24
ENSG00000080845	DLGAP4	0.422638	2.79264e-19	1.61507e-18
ENSG00000080947	CROCCP3	0.361464	0.0889392	0.116156
ENSG00000080986	NDC80	-1.81515	4.22791e-13	1.63676e-12
ENSG00000081014	AP4E1	0.0503344	0.232832	0.280096
ENSG00000081019	RSBN1	-0.179111	0.000835497	0.00146761
ENSG00000081026	MAGI3	0.201658	0.0497094	0.0680997
ENSG00000081041	CXCL2	0.74143	0.00135905	0.00232797
ENSG00000081059	TCF7	-2.11037	5.31937e-20	3.2085e-19
ENSG00000081087	OSTM1	0.618211	2.77238e-09	8.12682e-09
ENSG00000081154	PCNP	0.388613	7.41815e-16	3.45752e-15
ENSG00000081177	EXD2	0.518524	6.92731e-26	5.88066e-25
ENSG00000081181	ARG2	1.16168	2.54318e-43	5.42986e-42
ENSG00000081277	PKP1	0.00270555	0.955166	0.963137
ENSG00000081307	UBA5	-0.10783	0.0270264	0.0386701
ENSG00000081320	STK17B	0.510587	9.61229e-24	7.21315e-23
ENSG00000081377	CDC14B	-0.168384	0.0144293	0.0214861
ENSG00000081386	ZNF510	-0.17261	0.00700335	0.0109045
ENSG00000081665	ZNF506	-1.66253	5.76946e-21	3.68838e-20
ENSG00000081692	JMJD4	-1.60517	8.80334e-67	4.7642e-65
ENSG00000081721	DUSP12	0.0854469	0.212309	0.257694
ENSG00000081760	AACS	0.0915485	0.128146	0.162698
ENSG00000081791	KIAA0141	-0.0145147	0.782019	0.811747
ENSG00000081803	CADPS2	-0.207276	0.0200886	0.0292864
ENSG00000081853	PCDHGA2	0.661476	0.0767536	0.101535
ENSG00000081870	HSPB11	-0.00789531	0.931701	0.942465
ENSG00000081913	PHLPP1	-0.044442	0.459907	0.513732
ENSG00000081923	ATP8B1	-0.237643	3.34277e-12	1.21844e-11
ENSG00000082014	SMARCD3	-0.363156	0.000109232	0.000211174
ENSG00000082068	WDR70	0.133779	0.0229743	0.0332138
ENSG00000082074	FYB1	-2.85411	6.96223e-40	1.24871e-38
ENSG00000082146	STRADB	-0.160336	0.0173382	0.0255274
ENSG00000082153	BZW1	0.165288	1.4132e-08	3.91785e-08
ENSG00000082196	C1QTNF3	0.441787	0.191518	0.234632
ENSG00000082212	ME2	0.122997	0.0134455	0.0201115
ENSG00000082213	C5orf22	0.772515	8.97076e-50	2.62323e-48
ENSG00000082258	CCNT2	-0.0463816	0.440298	0.494594
ENSG00000082269	FAM135A	-0.0418641	0.42796	0.482158
ENSG00000082438	COBLL1	0.986023	6.06276e-46	1.47417e-44
ENSG00000082458	DLG3	-0.0791985	0.228563	0.275407
ENSG00000082497	SERTAD4	-0.428059	0.0431716	0.0597047
ENSG00000082512	TRAF5	0.290022	0.0365448	0.0511207
ENSG00000082515	MRPL22	0.32009	6.89179e-08	1.79865e-07
ENSG00000082516	GEMIN5	-0.00364783	0.940595	0.95014
ENSG00000082641	NFE2L1	-0.136826	0.189384	0.232311
ENSG00000082684	SEMA5B	1.15283	1.75306e-05	3.66509e-05
ENSG00000082701	GSK3B	0.160826	1.27884e-05	2.71183e-05
ENSG00000082781	ITGB5	-1.19609	9.7504e-34	1.29667e-32
ENSG00000082805	ERC1	0.15072	4.32878e-06	9.64524e-06
ENSG00000082898	XPO1	0.39852	5.1338e-27	4.65747e-26
ENSG00000082996	RNF13	0.169938	6.59737e-07	1.58658e-06
ENSG00000083093	PALB2	-0.333818	7.90436e-06	1.71417e-05
ENSG00000083097	DOPEY1	-0.0469876	0.435809	0.49001
ENSG00000083099	LYRM2	0.019721	0.743906	0.778417
ENSG00000083123	BCKDHB	-0.102207	0.0690695	0.0922544
ENSG00000083168	KAT6A	0.188959	2.11738e-06	4.86819e-06
ENSG00000083223	ZCCHC6	0.392413	4.50017e-15	1.98415e-14
ENSG00000083290	ULK2	-0.424792	1.75573e-10	5.65507e-10
ENSG00000083307	GRHL2	-0.0123945	0.720043	0.756647
ENSG00000083312	TNPO1	0.408185	3.15692e-34	4.35432e-33
ENSG00000083444	PLOD1	0.033614	0.290109	0.340998
ENSG00000083454	P2RX5	-0.127161	0.363233	0.417135
ENSG00000083457	ITGAE	0.573718	2.4306e-15	1.08735e-14
ENSG00000083520	DIS3	0.933723	1.60652e-25	1.33471e-24
ENSG00000083535	PIBF1	0.087643	0.158578	0.19757
ENSG00000083544	TDRD3	0.345251	8.61665e-08	2.23237e-07
ENSG00000083635	NUFIP1	-0.227096	0.0106205	0.0161273
ENSG00000083642	PDS5B	0.0394784	0.600368	0.64788
ENSG00000083720	OXCT1	0.0598085	0.227624	0.274402
ENSG00000083750	RRAGB	0.033124	0.713128	0.750443
ENSG00000083799	CYLD	0.279693	2.25195e-08	6.12439e-08
ENSG00000083807	SLC27A5	-1.22918	2.4432e-26	2.13093e-25
ENSG00000083812	ZNF324	-0.418421	1.04277e-08	2.91894e-08
ENSG00000083814	ZNF671	0.447308	0.000396607	0.00072155
ENSG00000083817	ZNF416	0.313602	0.000199273	0.000374788
ENSG00000083828	ZNF586	-0.0408213	0.689286	0.729045
ENSG00000083838	ZNF446	-0.758374	5.83042e-12	2.08759e-11
ENSG00000083844	ZNF264	0.44759	3.27044e-13	1.27178e-12
ENSG00000083845	RPS5	-0.697179	3.92665e-39	6.73275e-38
ENSG00000083857	FAT1	0.818636	1.45211e-33	1.91802e-32
ENSG00000083896	YTHDC1	0.311053	0.000130632	0.00025025
ENSG00000083937	CHMP2B	0.119521	0.0365288	0.0511164
ENSG00000084070	SMAP2	0.197746	0.00945744	0.0144641
ENSG00000084072	PPIE	0.0972848	0.0359454	0.0503818
ENSG00000084073	ZMPSTE24	0.478782	7.79805e-41	1.47859e-39
ENSG00000084090	STARD7	0.0658635	0.12977	0.164559
ENSG00000084092	NOA1	-0.582439	1.14627e-10	3.73294e-10
ENSG00000084093	REST	-0.358534	1.4572e-12	5.43477e-12
ENSG00000084110	HAL	2.56306	8.83689e-10	2.69587e-09
ENSG00000084112	SSH1	-0.13028	0.000462526	0.000835818
ENSG00000084207	GSTP1	-0.353277	7.1388e-22	4.7815e-21
ENSG00000084234	APLP2	-0.23697	2.39048e-09	7.04578e-09
ENSG00000084444	FAM234B	-0.485749	5.221e-11	1.74249e-10
ENSG00000084463	WBP11	-0.215019	2.25523e-06	5.1714e-06
ENSG00000084623	EIF3I	-0.315018	5.27841e-11	1.76128e-10
ENSG00000084636	COL16A1	-1.0541	3.43362e-61	1.51605e-59
ENSG00000084652	TXLNA	0.379471	7.99819e-17	3.95997e-16
ENSG00000084674	APOB	-1.52901	0.000619272	0.00110258
ENSG00000084676	NCOA1	0.217283	0.00019151	0.000360623
ENSG00000084693	AGBL5	-0.329122	5.63482e-08	1.47977e-07
ENSG00000084731	KIF3C	-0.637388	2.69866e-22	1.85947e-21
ENSG00000084733	RAB10	0.575597	7.00489e-50	2.07169e-48
ENSG00000084754	HADHA	-0.555144	1.18195e-34	1.66864e-33
ENSG00000084764	MAPRE3	0.347575	3.00527e-07	7.45386e-07
ENSG00000084774	CAD	-0.510524	2.40441e-32	2.93923e-31
ENSG00000085063	CD59	-0.522095	2.50195e-09	7.35902e-09
ENSG00000085117	CD82	-0.51837	2.2578e-06	5.17653e-06
ENSG00000085185	BCORL1	0.159146	0.0221004	0.0320365
ENSG00000085224	ATRX	0.0695922	0.181444	0.223485
ENSG00000085231	AK6	0.608488	2.38764e-18	1.30072e-17
ENSG00000085274	MYNN	0.436209	9.81769e-09	2.75461e-08
ENSG00000085276	MECOM	-0.901763	7.10128e-18	3.76849e-17
ENSG00000085365	SCAMP1	0.41538	7.16768e-28	6.85583e-27
ENSG00000085377	PREP	-0.262316	1.35117e-15	6.1541e-15
ENSG00000085382	HACE1	0.156734	0.0101653	0.0154783
ENSG00000085415	SEH1L	-0.128575	0.00096563	0.00168291
ENSG00000085433	WDR47	-0.0230965	0.724695	0.760766
ENSG00000085449	WDFY1	-0.746201	6.17347e-64	2.9975e-62
ENSG00000085465	OVGP1	1.60753	4.99078e-15	2.19178e-14
ENSG00000085491	SLC25A24	0.0195583	0.571416	0.620677
ENSG00000085511	MAP3K4	-0.808693	8.38808e-21	5.31018e-20
ENSG00000085514	PILRA	0.216142	0.480458	0.533659
ENSG00000085552	IGSF9	0.107685	0.208013	0.253012
ENSG00000085644	ZNF213	0.834399	1.30177e-24	1.03044e-23
ENSG00000085662	AKR1B1	0.490945	5.83559e-33	7.37063e-32
ENSG00000085719	CPNE3	-0.601101	3.04438e-34	4.21027e-33
ENSG00000085721	RRN3	0.239445	8.8405e-05	0.00017271
ENSG00000085733	CTTN	-0.350019	5.87384e-22	3.95634e-21
ENSG00000085741	WNT11	1.28394	0.000643425	0.00114284
ENSG00000085760	MTIF2	0.144736	0.00532755	0.00842398
ENSG00000085788	DDHD2	0.0815608	0.0469959	0.0646437
ENSG00000085831	TTC39A	0.078333	0.633067	0.677444
ENSG00000085832	EPS15	-0.291462	2.1047e-09	6.22818e-09
ENSG00000085840	ORC1	-2.49102	8.7605e-20	5.22746e-19
ENSG00000085871	MGST2	-0.243232	0.00682987	0.0106536
ENSG00000085872	CHERP	-0.327997	4.31384e-06	9.61607e-06
ENSG00000085978	ATG16L1	-0.0732312	0.24904	0.297231
ENSG00000085982	USP40	-0.103726	0.0283396	0.0404155
ENSG00000085998	POMGNT1	-0.574323	3.13578e-18	1.69643e-17
ENSG00000085999	RAD54L	-2.18774	3.42277e-10	1.07947e-09
ENSG00000086015	MAST2	-0.517749	9.55435e-17	4.70057e-16
ENSG00000086061	DNAJA1	0.266268	2.93085e-07	7.27623e-07
ENSG00000086062	B4GALT1	-0.0178703	0.794781	0.822695
ENSG00000086065	CHMP5	0.48644	6.12922e-26	5.21737e-25
ENSG00000086102	NFX1	0.095121	0.0860252	0.112605
ENSG00000086189	DIMT1	0.20586	4.76517e-06	1.05828e-05
ENSG00000086200	IPO11	0.137854	0.00476462	0.00759163
ENSG00000086232	EIF2AK1	0.068951	0.0417341	0.05784
ENSG00000086300	SNX10	1.14023	1.52891e-18	8.45322e-18
ENSG00000086475	SEPHS1	-0.364556	3.67508e-15	1.62634e-14
ENSG00000086504	MRPL28	0.30117	5.8655e-08	1.53879e-07
ENSG00000086544	ITPKC	0.114643	0.0323784	0.0457317
ENSG00000086548	CEACAM6	0.802482	3.0541e-07	7.56895e-07
ENSG00000086570	FAT2	-0.472651	0.0102096	0.0155428
ENSG00000086589	RBM22	0.495554	7.37718e-19	4.14195e-18
ENSG00000086598	TMED2	0.975839	9.78424e-47	2.50406e-45
ENSG00000086619	ERO1B	0.554344	2.0453e-06	4.7108e-06
ENSG00000086666	ZFAND6	0.151251	0.0025658	0.00424347
ENSG00000086696	HSD17B2	-0.707987	0.000481281	0.000867998
ENSG00000086712	TXLNG	-0.300906	1.86646e-06	4.31483e-06
ENSG00000086730	LAT2	-0.540849	0.137788	0.173836
ENSG00000086758	HUWE1	0.11817	0.168722	0.209086
ENSG00000086827	ZW10	0.442087	6.64041e-11	2.1974e-10
ENSG00000086848	ALG9	0.38397	3.02591e-06	6.85953e-06
ENSG00000087008	ACOX3	0.68459	3.66679e-28	3.56523e-27
ENSG00000087053	MTMR2	0.141814	0.000322547	0.000593558
ENSG00000087074	PPP1R15A	0.537109	2.20494e-07	5.52423e-07
ENSG00000087076	HSD17B14	-0.60253	0.027509	0.039321
ENSG00000087077	TRIP6	0.199814	0.000952352	0.00166126
ENSG00000087086	FTL	1.17019	7.53934e-32	8.92241e-31
ENSG00000087087	SRRT	-0.316037	1.89227e-11	6.525e-11
ENSG00000087088	BAX	0.141223	0.000573787	0.00102676
ENSG00000087095	NLK	0.112917	0.0729182	0.0969381
ENSG00000087111	PIGS	-0.485437	1.08907e-27	1.02874e-26
ENSG00000087128	TMPRSS11E	1.52133	4.93554e-30	5.34947e-29
ENSG00000087152	ATXN7L3	-0.0554414	0.207424	0.252413
ENSG00000087157	PGS1	0.213566	0.000193796	0.000364795
ENSG00000087191	PSMC5	-0.0141219	0.712585	0.749973
ENSG00000087206	UIMC1	0.611019	2.49646e-39	4.33294e-38
ENSG00000087245	MMP2	-3.02292	5.65322e-46	1.38105e-44
ENSG00000087253	LPCAT2	-0.143712	0.0128012	0.0192123
ENSG00000087258	GNAO1	-0.400628	0.114749	0.147008
ENSG00000087263	OGFOD1	0.205453	4.78756e-06	1.06264e-05
ENSG00000087266	SH3BP2	0.366577	1.11736e-07	2.86999e-07
ENSG00000087269	NOP14	-0.0243493	0.533804	0.58424
ENSG00000087274	ADD1	0.0923449	0.00321852	0.00525551
ENSG00000087299	L2HGDH	0.111829	0.0546905	0.0743875
ENSG00000087301	TXNDC16	-0.525789	3.02655e-05	6.19622e-05
ENSG00000087302	RTRAF	0.113007	0.0244509	0.0351939
ENSG00000087303	NID2	1.47495	1.70265e-37	2.73583e-36
ENSG00000087338	GMCL1	0.112144	0.0236148	0.0340765
ENSG00000087365	SF3B2	0.162953	0.000121582	0.000233774
ENSG00000087448	KLHL42	-0.369168	2.97564e-06	6.74888e-06
ENSG00000087460	GNAS	0.281683	1.51299e-13	6.03106e-13
ENSG00000087470	DNM1L	-0.356001	7.31876e-22	4.89782e-21
ENSG00000087494	PTHLH	1.01159	5.19272e-15	2.27662e-14
ENSG00000087495	PHACTR3	-0.713621	1.70662e-07	4.32018e-07
ENSG00000087502	ERGIC2	-0.0252797	0.616563	0.662376
ENSG00000087510	TFAP2C	0.325855	7.34353e-10	2.2553e-09
ENSG00000087586	AURKA	0.384139	0.000148199	0.000281823
ENSG00000087842	PIR	-1.26962	1.81733e-24	1.42551e-23
ENSG00000087884	AAMDC	0.449173	2.10466e-05	4.36852e-05
ENSG00000087903	RFX2	-0.295651	8.33114e-05	0.000163291
ENSG00000087995	METTL2A	0.365744	1.02784e-15	4.72983e-15
ENSG00000088002	SULT2B1	0.42589	8.16814e-05	0.000160237
ENSG00000088035	ALG6	0.319539	4.11557e-06	9.18459e-06
ENSG00000088038	CNOT3	-0.25825	0.000465743	0.000841241
ENSG00000088179	PTPN4	0.225928	0.00063792	0.00113371
ENSG00000088205	DDX18	-0.072602	0.155489	0.194124
ENSG00000088247	KHSRP	-0.232928	1.49319e-07	3.79965e-07
ENSG00000088256	GNA11	-0.0628823	0.380671	0.435013
ENSG00000088280	ASAP3	-0.287504	0.0354888	0.0497686
ENSG00000088298	EDEM2	0.0450931	0.478799	0.532014
ENSG00000088305	DNMT3B	0.692945	2.26752e-08	6.1646e-08
ENSG00000088325	TPX2	-0.945061	7.17927e-16	3.35018e-15
ENSG00000088340	FER1L4	0.485581	0.027895	0.0398251
ENSG00000088356	PDRG1	0.444943	6.08971e-15	2.65941e-14
ENSG00000088367	EPB41L1	-0.562672	2.21175e-07	5.5395e-07
ENSG00000088386	SLC15A1	-1.40497	1.61377e-07	4.09378e-07
ENSG00000088387	DOCK9	-0.320091	1.4444e-05	3.04923e-05
ENSG00000088448	ANKRD10	-0.00141861	0.98491	0.987658
ENSG00000088451	TGDS	0.149944	0.102449	0.132501
ENSG00000088538	DOCK3	1.61952	1.83349e-06	4.24429e-06
ENSG00000088543	C3orf18	-0.178535	0.548084	0.598462
ENSG00000088682	COQ9	0.0487759	0.276329	0.326253
ENSG00000088726	TMEM40	1.95163	2.08756e-82	1.91392e-80
ENSG00000088727	KIF9	-0.0914672	0.376337	0.430439
ENSG00000088766	CRLS1	-0.279345	1.65083e-12	6.13784e-12
ENSG00000088808	PPP1R13B	0.136387	0.00694191	0.0108132
ENSG00000088812	ATRN	-0.183398	6.51453e-07	1.56812e-06
ENSG00000088826	SMOX	-0.626053	1.1224e-05	2.39541e-05
ENSG00000088832	FKBP1A	-0.218622	1.5312e-05	3.22285e-05
ENSG00000088833	NSFL1C	0.104426	0.00393659	0.00634758
ENSG00000088836	SLC4A11	0.134117	0.244807	0.292806
ENSG00000088854	C20orf194	0.055485	0.222638	0.26887
ENSG00000088876	ZNF343	-0.288644	0.00134714	0.00230908
ENSG00000088881	EBF4	-2.86451	3.17228e-15	1.41065e-14
ENSG00000088888	MAVS	-0.524823	4.11338e-17	2.07547e-16
ENSG00000088899	LZTS3	1.35086	2.59537e-43	5.5337e-42
ENSG00000088930	XRN2	-0.0254435	0.423542	0.477699
ENSG00000088970	KIZ	0.368511	6.49268e-08	1.6979e-07
ENSG00000088986	DYNLL1	0.603389	6.08121e-16	2.85229e-15
ENSG00000089006	SNX5	-0.577798	8.5332e-24	6.42194e-23
ENSG00000089009	RPL6	-0.331978	3.54805e-12	1.28964e-11
ENSG00000089022	MAPKAPK5	-0.275701	3.25805e-07	8.04499e-07
ENSG00000089048	ESF1	-0.0307211	0.656098	0.69835
ENSG00000089050	RBBP9	-0.468888	2.44436e-21	1.59139e-20
ENSG00000089053	ANAPC5	0.359718	6.07507e-19	3.43314e-18
ENSG00000089057	SLC23A2	-0.391927	2.08429e-19	1.21715e-18
ENSG00000089060	SLC8B1	0.0561867	0.342614	0.395466
ENSG00000089063	TMEM230	0.14148	0.0177398	0.0260818
ENSG00000089091	DZANK1	0.742232	4.31604e-11	1.45009e-10
ENSG00000089094	KDM2B	-0.281591	5.0084e-06	1.10866e-05
ENSG00000089123	TASP1	0.0719956	0.250438	0.298785
ENSG00000089127	OAS1	-0.320271	0.00316687	0.00517497
ENSG00000089154	GCN1	-0.0645731	0.136366	0.172209
ENSG00000089157	RPLP0	-0.681281	3.00967e-27	2.76258e-26
ENSG00000089159	PXN	0.039609	0.22021	0.266186
ENSG00000089163	SIRT4	0.554699	0.00865903	0.0133031
ENSG00000089177	KIF16B	0.242049	9.0824e-06	1.95388e-05
ENSG00000089195	TRMT6	0.487895	2.68286e-11	9.1519e-11
ENSG00000089199	CHGB	1.52609	5.74481e-05	0.000114456
ENSG00000089220	PEBP1	-0.268974	5.4704e-12	1.96049e-11
ENSG00000089234	BRAP	0.0742813	0.11605	0.14849
ENSG00000089248	ERP29	-0.115035	0.022547	0.0326414
ENSG00000089280	FUS	-0.021737	0.55759	0.607607
ENSG00000089289	IGBP1	-0.492364	2.9091e-08	7.83907e-08
ENSG00000089327	FXYD5	-0.269553	1.90316e-06	4.39447e-06
ENSG00000089335	ZNF302	0.339898	7.44594e-07	1.7846e-06
ENSG00000089351	GRAMD1A	-0.773884	6.56498e-29	6.68333e-28
ENSG00000089356	FXYD3	-0.540097	9.49265e-21	5.99969e-20
ENSG00000089486	CDIP1	0.459978	4.81273e-32	5.77899e-31
ENSG00000089505	CMTM1	-0.149006	0.411357	0.465443
ENSG00000089597	GANAB	0.175814	0.00530753	0.00839573
ENSG00000089639	GMIP	-0.781255	7.54425e-26	6.38354e-25
ENSG00000089682	RBM41	0.0973796	0.103804	0.134076
ENSG00000089685	BIRC5	-3.13014	2.05509e-14	8.65459e-14
ENSG00000089693	MLF2	0.178726	0.0211955	0.0307936
ENSG00000089723	OTUB2	0.103463	0.170902	0.211563
ENSG00000089737	DDX24	0.456886	1.96693e-14	8.30126e-14
ENSG00000089775	ZBTB25	0.0536383	0.427649	0.481878
ENSG00000089818	NECAP1	-0.0971633	0.0659547	0.0884809
ENSG00000089820	ARHGAP4	-0.455848	0.187045	0.229767
ENSG00000089876	DHX32	-0.549227	2.89993e-09	8.48794e-09
ENSG00000089902	RCOR1	0.550861	1.76363e-63	8.45783e-62
ENSG00000089916	GPATCH2L	-0.00204508	0.97383	0.978917
ENSG00000090006	LTBP4	-1.75652	6.13048e-88	6.82498e-86
ENSG00000090013	BLVRB	0.846743	6.40306e-28	6.14898e-27
ENSG00000090020	SLC9A1	0.913245	1.83348e-44	4.15358e-43
ENSG00000090054	SPTLC1	0.245001	1.15271e-15	5.27328e-15
ENSG00000090060	PAPOLA	0.113221	0.000492622	0.000887324
ENSG00000090061	CCNK	0.578681	5.8112e-19	3.29238e-18
ENSG00000090097	PCBP4	-0.338781	3.00612e-10	9.51532e-10
ENSG00000090238	YPEL3	-0.498045	2.72983e-06	6.21217e-06
ENSG00000090263	MRPS33	-0.0464316	0.364664	0.418562
ENSG00000090266	NDUFB2	-0.268498	1.14361e-06	2.70393e-06
[truncated: 14,085 more rows]
